# Supplementary material for: HGBEnviroScreen: Enabling Community Action through Data Integration in the Houston–Galveston–Brazoria Region
Source: Int J Environ Res Public Health. 2020 Feb 11;17(4):1130. doi: 10.3390/ijerph17041130 (PMC7068489; doi:10.3390/ijerph17041130)
Supplement: Supplementary file 1 [file ijerph-17-01130-s001.zip]

Archive with 3 entries (2 files):
- ToxPi_InputFile.csv
- __MACOSX/
- __MACOSX/._ToxPi_InputFile.csv
