# Supplementary material for: HGBEnviroScreen: Enabling Community Action through Data Integration in the Houston–Galveston–Brazoria Region
Source: Int J Environ Res Public Health. 2020 Feb 11;17(4):1130. doi: 10.3390/ijerph17041130 (PMC7068489; doi:10.3390/ijerph17041130)
Supplement: Supplementary file 1 [file ijerph-17-01130-s001.zip › ToxPi_InputFile.csv]

# SocioecoTh!1/30!0xf3622dff!linear(x)																																					x
# HousenDisab!1/30!0xff7e4eff!linear(x)														x
# MinoritynLang!1/30!0xff9269ff!linear(x)																	x
# HousenTran!1/30!0xffa27fff!linear(x)															x
# Uninsured!1/30!0xffb093ff!linear(x)										x
# MRFEI!1/90!0xffbca3ff!linear(x)																		x
# FoodLowAccess!1/90!0xffc6b1ff!linear(x)											x
# Food Insecurity!1/90!0xffcfbcff!linear(x)												x
# StrokeCPrev!1/30!0x003300ff!linear(x)																																						x
# CAsthCPrev!1/30!0x1a4d1aff!linear(x)							x
# COPDCPrev!1/30!0x336633ff!linear(x)									x
# CHDCPrev!1/30!0x4d804dff!linear(x)								x
# LifeExp!1/30!0x669966ff!linear(x)																x
# Hospital 5kmCt!1/30!0x80b380ff!linear(x)													x
# RSEI!1/15!0x664db3ff!linear(x)																																			x
# ACancerRsk!1/45!0x7d66c5ff!linear(x)				x
# RespiroNonC!1/45!0x967fd9ff!linear(x)																																		x
# ReprodNonC!1/45!0xb09beeff!linear(x)																																	x
# Avg3yrPM25_Sat!1/30!0xc6b3ffff!linear(x)																																				x
# Avg3yrPm25!1/30!0xcfbfffff!linear(x)					x
# Petr_Oil_1kmCt!1/50!0x000000ff!linear(x)																											x
# CBPnCem_1km!1/50!0x1a1a1aff!linear(x)																			x
# MetalR1kmCt!1/50!0x333333ff!linear(x)																				x
# LeakPSTCt!1/50!0x4d4d4dff!linear(x)																									x
# PPlnt1kmCt!1/50!0x666666ff!linear(x)																												x
# SF_Ct!1/50!0x808080ff!linear(x)																																x
# MajRd1kmCt!1/50!0x999999ff!linear(x)																										x
# RMP_Count!1/50!0xb3b3b3ff!linear(x)																														x
# RMP_Accid!1/50!0xccccccff!linear(x)																													x
# RMP_Shelt!1/50!0xe6e6e6ff!linear(x)																															x
# Flood 100yr!1/30!0x001a80ff!linear(x)																																							x
# Flood 500yr!1/30!0x1a3399ff!linear(x)																																								x
# FEMA_AFF!1/60!0x334db3ff!linear(x)																					x
# FEMA_MIN!1/60!0x4d66ccff!linear(x)																								x
# FEMA_MAJ!1/30!0x6680e6ff!linear(x)																							x
# FEMA_DES!1/30!0x8099ffff!linear(x)																						x
# CANSrDNeed!1/30!0x99b3ffff!linear(x)						x
row	SID	CASRN	Name	ACancerRsk	avg_3yr_PM	CANSrDNeed	CAsthCPrev	CHDCPrev	COPDCPrev	EP_UNINSUR	FD_LwAFlag	food_insec	Hosp_5kmCt	HousenDisab	HousenTrans	LifeExp	MinoritynLn	mrfei	P_CBPnCem_1km	P_Ct_MetR1km	P_FEMA_AFF	P_FEMA_DES	P_FEMA_MAX	P_FEMA_MIN	P_LeakPSTCt	P_MajRd1kmCt	P_Petr_Oil_1kmCt	P_PPlnt1kmCt	P_RMP_Accid	P_RMP_Count	P_RMP_Shelt	P_SF_Ct	ReprodNonC	RespirNonC	RSEI_SCORE	S_3yrA_PM25	SocioecoTh	StrokeCPrev	X100yrFlood	X500yrFlood
1	-96.1029710236206, 29.6641301948907	CST	48015760100	0.0	9.822395436	0.0	8.6	5.4	5.5	15.9	0.0	0.16	100.0	0.7488	0.8478	19.1	0.244	50.0	0.0	0.0	0.0	0.0	0.0	0.0	0.0	0.238751148	0.0	0.0	0.0	0.0	0.0	0.0	0.0	0.0	289.0090027	10.81460973	0.4957	2.8	0.06352	6.8E-5
2	-96.1076979954377, 29.7828665921062	CST	48015760200	0.0	9.862931504	0.0	8.6	5.4	5.5	18.2	0.0	0.15	100.0	0.9502	0.398	22.4	0.6087	86.0	0.0	0.0	0.0	0.0	0.0	0.0	0.0	0.449035813	0.0	0.0	0.0	0.0	0.0	0.0	0.0	0.0	938.1229858	10.47073686	0.4851	2.8	1.0	0.0
3	-96.2830619984991, 30.0295095654306	CST	48015760501	0.0	9.462085845	0.0	8.6	5.4	5.5	11.1	0.0	0.0	100.0	0.5346	0.636	21.8	0.2377	100.0	0.0	0.0	0.0	0.0	0.0	0.0	0.0	0.238751148	0.0	0.0	0.0	0.0	0.0	0.0	0.0	0.0	509.7619934	10.1718776	0.1705	2.8	1.0	0.0
4	-96.1788306756529, 29.941976698017	CST	48015760502	0.0	9.646600913	0.0	8.6	5.4	5.5	26.9	0.0	0.0	100.0	0.6934	0.745	21.4	0.3356	100.0	0.0	0.0	0.0	0.0	0.0	0.0	0.0	0.238751148	0.0	0.0	0.0	0.0	0.0	0.0	0.0	0.0	648.9810181	10.29620162	0.6881	2.8	1.0	0.0
5	-95.2317329330615, 29.5523619914734	CST	48039660100	1.2E-5	10.6982411	0.142039	7.7	5.2	5.1	2.7	1.0	0.13	99.0	0.1268	0.0154	19.2	0.1615	75.0	0.0	0.0	0.0	0.707070707	0.0	0.0	0.0	0.0	0.0	0.0	0.0	0.0	0.0	0.0	0.046403198	0.243534276	51053.69922	9.719024846	0.1811	2.3	1.0	0.0
6	-95.2371526002527, 29.5123394187529	CST	48039660200	1.28E-5	10.56288676	0.0	7.8	3.7	4.1	6.9	2.0	0.14	99.0	0.2889	0.6074	22.1	0.172	86.0	0.0	0.0	0.0	0.0	0.0	0.0	0.270890725	0.0	0.0	0.0	0.0	0.0	0.0	0.0	0.052915085	0.226408042	66047.20313	9.385763907	0.1868	1.8	0.0	0.0
7	-95.2610893904146, 29.5440622164	CST	48039660300	1.19E-5	10.74972603	0.0	7.9	4.4	4.5	7.7	2.0	0.12	99.0	0.5034	0.4402	19.4	0.2648	88.0	0.0	0.0	0.0	0.0	0.0	0.0	0.754820937	0.0	0.0	0.0	0.0	0.0	0.0	0.966023875	0.049940809	0.222925011	102157.0	10.00767639	0.1115	2.1	0.0	0.0
8	-95.2714322802452, 29.575796660969	CST	48039660400	1.24E-5	10.89430228	0.184808565	7.8	3.9	4.2	10.0	2.0	0.14	99.0	0.2456	0.1827	16.1	0.3754	92.0	0.0	0.0	0.0	0.707070707	0.0	0.0	0.607897153	0.449035813	0.0	0.0	0.0	0.0	0.0	0.0	0.052756512	0.239280577	106684.0	10.13395792	0.2538	1.9	0.960989	0.039011
9	-95.3180040167883, 29.5778333896087	CST	48039660500	1.18E-5	11.01839178	0.379599952	8.3	5.8	6.0	17.5	2.0	0.1	98.0	0.4604	0.1647	16.1	0.5375	93.0	0.0	0.0	0.0	0.0	0.0	0.0	0.86134068	0.639118457	0.0	0.0	0.0	0.872359963	0.0	0.966023875	0.042295115	0.236819715	81340.79688	10.06805982	0.272	2.7	1.0	0.0
10	-95.369561470291, 29.5715883887549	CST	48039660601	0.0	11.0675927	0.547256	7.4	3.2	3.2	7.3	2.0	0.0	98.0	0.3098	0.0704	19.6	0.4491	100.0	0.0	0.0	0.0	0.0	0.0	0.0	0.0	0.449035813	0.0	0.0	0.0	0.0	0.0	0.0	0.0	0.0	100122.0	10.62639155	0.1686	1.7	1.0	0.0
11	-95.4116332613896, 29.5328474834625	CST	48039660602	0.0	10.92963288	0.547256	7.3	2.7	2.8	8.5	2.0	0.0	98.0	0.0814	0.6715	18.3	0.6412	100.0	0.666666667	0.0	0.0	0.0	0.0	0.0	0.0	0.840220386	0.0	0.0	0.0	0.0	0.0	0.0	0.0	0.0	277410.0	10.71615571	0.0783	1.5	1.0	0.0
12	-95.3581057666839, 29.5494699725377	CST	48039660701	0.0	10.98474521	0.0	7.7	2.8	2.8	6.8	2.0	0.0	98.0	0.1933	0.5588	17.8	0.4767	100.0	0.0	0.0	0.0	0.0	0.0	0.0	0.38292011	0.449035813	0.0	0.0	0.0	0.872359963	0.0	0.0	0.0	0.0	121700.0	10.55182516	0.0669	1.5	0.0	0.0
13	-95.3636377360938, 29.5091577040534	CST	48039660702	0.0	10.79259817	0.0	8.3	2.7	3.3	9.2	2.0	0.0	98.0	0.3001	0.7273	21.0	0.4617	100.0	0.0	0.0	0.0	0.0	0.0	0.0	0.607897153	0.75573921	0.0	0.0	0.0	0.0	0.0	0.0	0.0	0.0	93482.60156	10.32744098	0.1845	1.6	0.0	0.0
14	-95.3099496519686, 29.5530839815856	CST	48039660801	0.0	10.91579543	0.0	8.0	3.8	4.1	13.8	2.0	0.0	100.0	0.1006	0.6033	17.6	0.5121	100.0	0.0	0.0	0.0	0.0	0.0	0.0	0.510560147	0.0	0.0	0.0	0.0	0.0	0.0	0.0	0.0	0.0	72183.39844	10.15026615	0.2651	1.9	0.0	0.0
15	-95.3051692502097, 29.5397379601974	CST	48039660802	0.0	10.84237808	0.0	7.8	3.4	3.7	6.5	2.0	0.0	100.0	0.1527	0.252	22.0	0.4524	100.0	0.0	0.0	0.0	0.0	0.0	0.0	0.38292011	0.0	0.0	0.0	0.0	0.0	0.0	0.0	0.0	0.0	67274.60156	10.26013865	0.2688	1.7	0.0	0.0
16	-95.2877251222313, 29.5059447847253	CST	48039660900	1.03E-5	10.65650046	0.0	9.6	5.8	7.7	29.8	2.0	0.12	100.0	0.6509	0.5569	22.5	0.5966	100.0	0.0	0.0	0.0	0.0	0.0	0.0	0.687786961	0.0	0.0	0.0	0.0	0.872359963	0.0	0.995408632	0.034724104	0.210651244	67890.29688	9.910155568	0.6837	3.1	0.0	0.0
17	-95.2975476427598, 29.46627444529	CST	48039661000	9.1E-6	10.50338448	0.0	8.6	5.4	5.5	16.3	2.0	0.07	100.0	0.4357	0.2618	18.3	0.5153	85.0	0.0	0.0	0.0	0.0	0.0	0.0	0.607897153	0.449035813	0.0	0.0	0.0	0.0	0.0	0.966023875	0.028180629	0.185334469	45456.60156	9.74569676	0.2822	2.8	0.0	0.0
18	-95.2284517809303, 29.4410211161455	CST	48039661100	9.12E-6	10.26071872	0.0	8.6	5.4	5.5	22.9	0.0	0.15	100.0	0.2368	0.531	28.1	0.495	90.0	0.0	0.0	0.0	0.0	0.0	0.0	0.805325987	0.639118457	0.0	0.947658402	0.0	0.0	0.0	0.0	0.029213649	0.181623365	29779.40039	8.934283232	0.6282	2.8	0.0	0.0
19	-95.2376949444547, 29.4154138711992	CST	48039661200	1.13E-5	10.16908767	0.0	8.6	5.4	5.5	21.1	1.0	0.21	100.0	0.3556	0.7404	23.4	0.3905	88.0	0.0	0.0	0.0	0.0	0.0	0.0	0.805325987	0.639118457	0.0	0.0	0.0	0.0	0.0	0.0	0.035666418	0.24838284	29493.80078	9.236468584	0.6697	2.8	0.0	0.0
20	-95.258176240319, 29.4282677759209	CST	48039661300	9.49E-6	10.2716	0.0	8.6	5.4	5.5	25.1	1.0	0.18	100.0	0.8877	0.7217	24.0	0.526	93.0	0.0	0.0	0.0	0.0	0.0	0.0	0.86134068	0.449035813	0.0	0.0	0.0	0.0	0.0	0.0	0.032583204	0.186870374	17587.30078	9.566107042	0.7013	2.8	0.0	0.0
21	-95.2598674530233, 29.4091037506125	CST	48039661400	8.72E-6	10.19057899	0.0	8.6	5.4	5.5	17.6	2.0	0.14	100.0	0.8762	0.9465	23.0	0.5218	88.0	0.0	0.0	0.0	0.0	0.0	0.0	0.895316804	0.449035813	0.0	0.0	0.0	0.0	0.0	0.966023875	0.025910057	0.183833439	47850.89844	9.547339649	0.5901	2.8	0.0	0.0
22	-95.3243842058214, 29.439004597488	CST	48039661501	0.0	10.44595708	0.0	8.6	5.4	5.5	19.9	0.0	0.0	100.0	0.6618	0.5843	24.3	0.3783	100.0	0.0	0.0	0.0	0.0	0.0	0.0	0.687786961	0.238751148	0.0	0.0	0.0	0.0	0.0	0.0	0.0	0.0	27838.59961	9.886834274	0.4274	2.8	0.0	0.0
23	-95.3119300734028, 29.3919199091902	CST	48039661502	0.0	10.21051324	0.0	8.6	5.4	5.5	17.4	0.0	0.0	100.0	0.7795	0.3993	26.2	0.229	100.0	0.0	0.0	0.0	0.0	0.0	0.0	0.0	0.0	0.0	0.0	0.0	0.0	0.0	0.0	0.0	0.0	30912.90039	9.608521368	0.4011	2.8	0.0	0.0
24	-95.2123743064542, 29.3911368087998	CST	48039661601	0.0	10.0115516	0.0	8.6	5.4	5.5	22.1	2.0	0.0	100.0	0.3602	0.6674	22.0	0.3739	100.0	0.0	0.0	0.0	0.0	0.0	0.0	0.877869605	0.449035813	0.0	0.947658402	0.0	0.0	0.0	0.0	0.0	0.0	41782.69922	9.174563105	0.5575	2.8	0.0	0.0
25	-95.2516192248187, 29.3518579479022	CST	48039661602	0.0	9.933804565	0.0	8.6	5.4	5.5	26.0	0.0	0.0	100.0	0.4058	0.6381	28.8	0.5295	100.0	0.0	0.0	0.553719008	0.0	0.0	0.0	0.510560147	0.0	0.0	0.0	0.0	0.0	0.0	0.0	0.0	0.0	23407.0	9.239007368	0.5085	2.8	0.0	0.0
26	-95.210861722378, 29.2284836049879	CST	48039661700	8.23E-6	9.413610959	0.0	8.6	5.4	5.5	20.1	0.0	0.11	100.0	0.3338	0.5886	22.8	0.1634	100.0	0.0	0.0	0.848484848	0.0	0.0	0.756657484	0.38292011	0.0	0.0	0.947658402	0.995408632	0.987144169	0.0	0.0	0.040516389	0.120447189	22872.69922	8.368274377	0.32	2.8	0.0	0.0
27	-95.374161143151, 29.3674057585472	CST	48039661800	8.08E-6	10.18290045	0.0	8.6	5.4	5.5	26.3	0.0	0.13	100.0	0.3089	0.6344	20.9	0.567	100.0	0.0	0.0	0.0	0.0	0.0	0.0	0.510560147	0.840220386	0.0	0.0	0.0	0.0	0.0	0.0	0.02732321	0.154091039	29334.0	10.1995649	0.4331	2.8	0.0	0.0
28	-95.4967465890811, 29.3527012748956	CST	48039661900	6.61E-6	10.15291507	0.0	8.6	5.4	5.5	25.2	1.0	0.13	100.0	0.0906	0.7876	19.0	0.584	100.0	0.0	0.0	0.0	0.0	0.0	0.0	0.687786961	0.94214876	0.0	0.0	0.0	0.0	0.0	0.966023875	0.016825958	0.138081798	31701.69922	9.921439387	0.5325	2.8	0.117762	0.0
29	-95.6851242059106, 29.2295634192934	CST	48039662000	6.49E-6	9.752271233	0.0	8.6	5.4	5.5	9.8	0.0	0.16	100.0	0.6584	0.8883	22.5	0.3685	93.0	0.0	0.0	0.0	0.0	0.0	0.0	0.957759412	0.840220386	0.0	0.0	0.0	0.0	0.0	0.0	0.0137932	0.122847252	6307.870117	9.054828188	0.46	2.8	0.74101	0.0
30	-95.5098512485065, 29.1969007558446	CST	48039662100	6.73E-6	9.766711415	0.0	8.6	5.4	5.5	16.8	0.0	0.15	100.0	0.4637	0.952	24.5	0.4336	90.0	0.0	0.0	0.0	0.0	0.0	0.0	0.895316804	0.903581267	0.0	0.0	0.0	0.0	0.0	0.0	0.016543379	0.125262292	11774.7998	8.447001331	0.4899	2.8	0.0	0.0
31	-95.4006506839718, 29.254245494247	CST	48039662200	6.31E-6	9.843660274	0.0	8.6	5.4	5.5	10.6	0.0	0.13	100.0	0.2627	0.8511	22.1	0.3406	89.0	0.0	0.0	0.0	0.0	0.0	0.0	0.510560147	0.639118457	0.0	0.0	0.0	0.0	0.0	0.0	0.017980969	0.112841742	17190.90039	9.58052772	0.259	2.8	0.0	0.0
32	-95.4229580648916, 29.1754728475093	CST	48039662300	7.08E-6	9.690518722	0.0	8.6	5.4	5.5	11.1	1.0	0.2	100.0	0.8756	0.877	25.5	0.3745	86.0	0.0	0.0	0.0	0.0	0.0	0.0	0.86134068	0.639118457	0.0	0.0	0.0	0.0	0.0	0.0	0.016690167	0.130477645	11619.90039	9.087684102	0.4918	2.8	0.0	0.0
33	-95.3468845491075, 29.1979586747384	CST	48039662400	6.88E-6	9.627196347	0.0	8.6	5.4	5.5	15.9	0.0	0.14	100.0	0.5043	0.7895	23.7	0.2258	87.0	0.0	0.0	0.594123049	0.0	0.0	0.0	0.838383838	0.639118457	0.0	0.0	0.0	0.0	0.0	0.0	0.021686882	0.11780076	15968.0	8.477890007	0.3234	2.8	0.0	0.0
34	-95.5420165231587, 29.1181871364813	CST	48039662500	6.58E-6	9.618967124	0.0	8.6	5.4	5.5	15.5	0.0	0.13	100.0	0.4652	0.5371	22.0	0.3898	100.0	0.0	0.0	0.0	0.0	0.0	0.0	0.270890725	0.903581267	0.0	0.0	0.0	0.872359963	0.0	0.0	0.015140713	0.119560376	5738.850098	8.404409017	0.2891	2.8	0.0	0.0
35	-95.6440987333842, 29.1101450846334	CST	48039662600	6.53E-6	9.600944292	0.0	8.6	5.4	5.5	21.9	0.0	0.17	100.0	0.6296	0.2324	23.2	0.4265	92.0	0.0	0.0	0.553719008	0.0	0.0	0.578512397	0.270890725	0.75573921	0.0	0.0	0.0	0.0	0.0	0.0	0.014057498	0.118407069	3692.310059	8.1254792	0.4454	2.8	0.0	0.0
36	-95.7823855643638, 29.139328665097	CST	48039662700	7.12E-6	9.542762557	0.0	8.6	5.4	5.5	21.8	0.0	0.15	100.0	0.5808	0.3802	22.3	0.4715	100.0	0.0	0.0	0.0	0.0	0.0	0.0	0.38292011	0.449035813	0.894398531	0.947658402	0.994490358	0.98989899	0.0	0.0	0.018648484	0.11576368	4217.979981	8.510104632	0.3752	2.8	0.646408	5.0E-6
37	-95.6976131362146, 29.0185739966274	CST	48039662800	8.26E-6	9.460012785	0.0	8.6	5.4	5.5	14.1	0.0	0.22	100.0	0.7864	0.9092	24.6	0.0674	89.0	0.0	0.0	0.0	0.0	0.0	0.0	0.877869605	0.238751148	0.0	0.0	0.0	0.0	0.0	0.0	0.036211224	0.120231086	7070.209961	8.215365111	0.5156	2.8	0.0	0.0
38	-95.6121962461907, 29.0595052183113	CST	48039662900	6.39E-6	9.509613699	0.0	8.6	5.4	5.5	15.6	0.0	0.18	100.0	0.6754	0.6206	23.5	0.3085	82.0	0.0	0.0	0.0	0.0	0.0	0.0	0.915518825	0.449035813	0.0	0.0	0.0	0.0	0.0	0.0	0.015881267	0.108741948	7061.040039	8.092827225	0.5089	2.8	0.0	0.0
39	-95.5382854592707, 29.0076360783411	CST	48039663000	6.42E-6	9.367718721	0.0	8.6	5.4	5.5	18.1	0.0	0.19	100.0	0.371	0.74	22.7	0.2796	82.0	0.0	0.0	0.0	0.0	0.0	0.0	0.687786961	0.449035813	0.0	0.0	0.0	0.872359963	0.0	0.0	0.015617804	0.108710904	8312.150391	8.057534248	0.5741	2.8	0.0	0.0
40	-95.4751370046699, 29.0844010447219	CST	48039663100	6.84E-6	9.534473059	0.0	8.6	5.4	5.5	11.4	0.0	0.11	100.0	0.1874	0.3186	17.6	0.269	93.0	0.0	0.0	0.0	0.0	0.0	0.0	0.687786961	0.840220386	0.0	0.0	0.0	0.0	0.0	0.0	0.016780476	0.12074926	30502.09961	8.494716547	0.2173	2.8	0.0	0.0
41	-95.4488634775369, 29.0523656100859	CST	48039663200	7.09E-6	9.45216347	0.0	8.6	5.4	5.5	11.3	1.0	0.13	100.0	0.2089	0.3057	21.8	0.2543	86.0	0.0	0.0	0.0	0.0	0.0	0.0	0.270890725	0.238751148	0.0	0.0	0.0	0.0	0.0	0.0	0.016516488	0.12813052	28131.80078	9.091268538	0.1435	2.8	0.0	0.0
42	-95.442659529468, 29.0367548922624	CST	48039663300	7.77E-6	9.40026484	0.0	8.6	5.4	5.5	12.9	1.0	0.17	100.0	0.3213	0.137	22.8	0.4267	88.0	0.0	0.0	0.0	0.0	0.0	0.0	0.805325987	0.238751148	0.0	0.0	0.0	0.0	0.0	0.0	0.017149354	0.135126404	22573.40039	9.298509483	0.5644	2.8	0.0	0.0
43	-95.4528886024653, 29.0250363502382	CST	48039663400	7.2E-6	9.397728767	0.0	8.6	5.4	5.5	13.2	2.0	0.15	100.0	0.5967	0.682	18.8	0.5161	89.0	0.0	0.0	0.0	0.0	0.0	0.0	0.270890725	0.238751148	0.0	0.0	0.0	0.964187328	0.0	0.0	0.016780545	0.122743834	52561.60156	8.826945029	0.2488	2.8	0.0	0.0
44	-95.4275991857681, 29.0264456768309	CST	48039663500	7.42E-6	9.361151598	0.0	8.6	5.4	5.5	16.4	1.0	0.15	100.0	0.3817	0.5112	25.5	0.27	87.0	0.0	0.0	0.0	0.0	0.0	0.0	0.687786961	0.238751148	0.0	0.0	0.0	0.0	0.0	0.0	0.016797612	0.134668248	65429.89844	9.136442309	0.2709	2.8	0.0	0.0
45	-95.4248342749919, 29.0505839345844	CST	48039663600	6.93E-6	9.424706849	0.0	8.6	5.4	5.5	4.3	2.0	0.1	100.0	0.2652	0.0319	18.8	0.1272	100.0	0.0	0.0	0.0	0.0	0.0	0.0	0.38292011	0.238751148	0.0	0.0	0.0	0.0	0.0	0.0	0.016790848	0.130184623	38997.30078	8.831831167	0.1116	2.8	0.0	0.0
46	-95.4125733754849, 29.0580016325913	CST	48039663700	7.28E-6	9.426380822	0.0	8.6	5.4	5.5	19.9	2.0	0.13	100.0	0.1079	0.2161	24.5	0.2111	80.0	0.0	0.0	0.0	0.0	0.0	0.0	0.136822773	0.449035813	0.0	0.0	0.0	0.0	0.0	0.0	0.016962418	0.136088364	26348.0	8.983712458	0.2726	2.8	0.0	0.0
47	-95.4105545091055, 29.0295754436742	CST	48039663800	7.81E-6	9.348996347	0.0	8.6	5.4	5.5	22.3	2.0	0.21	100.0	0.4281	0.93	23.8	0.6173	80.0	0.0	0.0	0.0	0.0	0.0	0.0	0.687786961	0.449035813	0.0	0.0	0.0	0.0	0.0	0.0	0.017502976	0.147331844	106265.0	9.126204278	0.675	2.8	0.0	0.0
48	-95.4038594133605, 29.0140376736379	CST	48039663900	8.62E-6	9.303393608	0.0	8.6	5.4	5.5	26.7	0.0	0.18	100.0	0.6047	0.9783	25.9	0.6498	80.0	0.0	0.0	0.0	0.0	0.0	0.0	0.687786961	0.639118457	0.0	0.947658402	0.0	0.0	0.0	0.0	0.024192014	0.17898336	85260.79688	9.281154565	0.7658	2.8	0.0	0.0
49	-95.3827959484086, 29.0642500479312	CST	48039664000	7.93E-6	9.396715068	0.0	8.6	5.4	5.5	19.9	0.0	0.13	100.0	0.5781	0.6889	22.3	0.6246	87.0	0.0	0.0	0.0	0.0	0.0	0.0	0.607897153	0.75573921	0.0	0.0	0.0	0.872359963	0.0	0.0	0.022979498	0.149203992	79663.10156	8.312464022	0.5481	2.8	0.0	0.0
50	-95.3180049407769, 29.0814679908466	CST	48039664100	6.54E-6	9.282671233	0.0	8.6	5.4	5.5	30.2	0.0	0.12	100.0	0.6626	0.6736	24.7	0.5645	100.0	0.0	0.0	0.946740129	0.0	0.0	0.837465565	0.754820937	0.75573921	0.0	0.0	0.0	0.872359963	0.0	0.0	0.016995264	0.108030205	18876.69922	8.005093883	0.5166	2.8	0.0	0.0
51	-95.27250342923, 29.022602456424	CST	48039664200	8.37E-6	9.0604	0.0	8.6	5.4	5.5	20.5	2.0	0.19	100.0	0.6009	0.6918	29.3	0.1737	91.0	0.0	0.0	0.983471074	0.0	0.723599633	0.900826446	0.967860422	0.639118457	0.0	0.999081726	0.988980716	0.994490358	0.996326905	0.966023875	0.020136721	0.165361966	34325.5	8.480496322	0.5281	2.8	0.0	0.0
52	-95.3637650252252, 28.9681451383562	CST	48039664300	1.1E-5	9.088583562	0.0	8.6	5.4	5.5	31.1	2.0	0.21	100.0	0.8111	0.9948	26.0	0.7694	87.0	0.0	0.0	0.0	0.0	0.0	0.0	0.950413223	0.449035813	0.0	0.997245179	0.978879706	0.872359963	0.0	0.0	0.016881904	0.16862995	117141.0	9.345040874	0.9217	2.8	0.0	0.0
53	-95.3831654570192, 28.9161152100891	CST	48039664400	9.77E-6	8.939315982	0.0	8.6	5.4	5.5	39.7	2.0	0.18	100.0	0.4353	0.5229	21.9	0.6554	86.0	0.0	0.0	0.753902663	0.0	0.0	0.578512397	0.687786961	0.449035813	0.0	0.0	0.0	0.987144169	0.0	0.0	0.015116739	0.164260593	67777.20313	8.50998733	0.8114	2.8	0.0	0.0
54	-95.5302974602459, 28.9269379623544	CST	48039664501	0.0	9.100497717	0.0	8.6	5.4	5.5	21.8	0.0	0.0	100.0	0.5359	0.2132	24.0	0.3186	100.0	0.0	0.0	0.899908173	0.0	0.0	0.701561065	0.38292011	0.449035813	0.0	0.947658402	0.990817264	0.964187328	0.997245179	0.0	0.0	0.0	29959.5	7.704358341	0.459	2.8	0.0	0.0
55	-95.4413001184938, 28.8542368789078	CST	48039990000	0.0	8.815834703	0.0	8.6	5.4	5.5	NaN	0.0	0.0	100.0	NaN	NaN	22.0	NaN	100.0	0.0	0.0	0.0	0.0	0.0	0.0	0.0	0.0	0.0	0.0	0.0	0.0	0.0	0.0	0.0	0.0	117.5630035	8.792332023	NaN	2.8	0.0	0.0
56	-94.8554884494436, 29.8588108050449	CST	48071710100	7.09E-6	9.627660274	0.364782537	8.6	5.4	5.5	9.3	0.0	0.18	100.0	0.483	0.2328	20.8	0.1747	92.0	0.0	0.0	0.0	0.776859504	0.0	0.0	0.915518825	0.840220386	0.894398531	0.988980716	0.997245179	0.997245179	0.0	0.0	0.015477677	0.155932094	61916.10156	8.824679097	0.3445	2.8	0.564775	0.029023
57	-94.8455215268878, 29.7650145061448	CST	48071710200	7.48E-6	9.522505023	0.516566749	8.5	5.1	5.9	14.8	0.0	0.12	98.0	0.1485	0.1046	22.6	0.4395	100.0	0.853076217	0.0	0.703397612	0.0	0.0	0.0	0.38292011	0.94214876	0.0	0.947658402	0.992653811	0.994490358	0.0	0.0	0.017160659	0.138152072	195081.0	8.602244789	0.2678	2.5	0.786756	0.011592
58	-94.6329627435996, 29.8367960745272	CST	48071710300	5.81E-6	9.014914156	0.0	8.6	5.4	5.5	10.5	0.0	0.27	99.0	0.7659	0.3212	26.2	0.1678	100.0	0.0	0.0	0.0	0.0	0.0	0.0	0.510560147	0.238751148	0.0	0.0	0.0	0.0	0.0	0.0	0.00994384	0.154300525	7418.669922	8.587670548	0.6407	2.8	0.492932	0.050545
59	-94.4224194359409, 29.7670372203005	CST	48071710401	0.0	8.845	0.0	8.6	5.4	5.5	27.4	2.0	0.0	99.0	0.7858	0.8173	23.2	0.3485	100.0	0.0	0.0	0.0	0.0	0.0	0.0	0.941230487	0.639118457	0.0	0.0	0.0	0.872359963	0.0	0.0	0.0	0.0	12936.2002	8.733955829	0.6714	2.8	0.336995	0.233939
60	-94.5797321234677, 29.6565985757464	CST	48071710500	4.96E-6	8.777522375	0.0	8.6	5.4	5.5	27.1	0.0	0.15	99.0	0.4112	0.8916	17.9	0.6737	83.0	0.0	0.0	0.738292011	0.0	0.0	0.0	0.924701561	0.0	0.0	0.0	0.0	0.0	0.0	0.0	0.007857724	0.110452954	12124.09961	8.419679721	0.7157	2.8	0.641877	0.264741
61	-94.955604518196, 29.6528340672281	CST	48071710600	0.0	9.587878539	0.245729352	8.6	5.4	5.5	NaN	0.0	0.0	99.0	NaN	NaN	22.0	NaN	100.0	0.666666667	0.0	0.0	0.0	0.0	0.0	0.0	0.0	0.0	0.0	0.0	0.0	0.0	0.0	0.0	0.0	64964.80078	7.365262897	NaN	2.8	0.938284	0.0
62	-95.4522868081051, 29.588591160855	CST	48157670101	0.0	11.1483516	0.245004699	10.0	5.7	6.5	35.3	2.0	0.0	98.0	0.6499	0.0994	22.4	0.964	100.0	0.666666667	0.0	0.0	0.0	0.0	0.0	0.270890725	0.449035813	0.894398531	0.0	0.0	0.964187328	0.0	0.0	0.0	0.0	94749.60156	10.7320746	0.9296	3.6	0.002061	0.003294
63	-95.4638192413674, 29.5845181681811	CST	48157670102	0.0	11.14616713	0.0	9.6	4.3	4.7	25.9	1.0	0.0	100.0	0.7381	0.3293	25.7	0.8439	100.0	0.0	0.0	0.0	0.0	0.0	0.0	0.136822773	0.0	0.0	0.0	0.0	0.0	0.0	0.0	0.0	0.0	28354.30078	10.88387222	0.7426	2.9	7.27E-4	0.003057
64	-95.4762764452977, 29.5939966710609	CST	48157670200	1.17E-5	11.16431324	0.230655	10.0	5.3	5.9	28.8	1.0	0.26	100.0	0.3633	0.0441	22.2	0.8364	91.0	0.0	0.0	0.0	0.0	0.0	0.0	0.136822773	0.449035813	0.0	0.0	0.0	0.0	0.0	0.0	0.03765934	0.272562803	54496.39844	10.71269002	0.7362	3.6	0.001265	3.86E-4
65	-95.4878814828376, 29.5950842205636	CST	48157670300	1.19E-5	11.16826027	0.353116	10.2	5.8	6.0	17.2	2.0	0.26	100.0	0.8835	0.0274	22.9	0.7995	100.0	0.0	0.0	0.0	0.0	0.0	0.0	0.136822773	0.639118457	0.0	0.0	0.0	0.0	0.0	0.0	0.038400733	0.280422159	24500.59961	10.79838754	0.6541	4.1	0.0	0.0
66	-95.5008238351737, 29.6082568487996	CST	48157670400	1.18E-5	11.19935434	0.334243548	10.1	5.0	5.3	16.4	2.0	0.29	100.0	0.7302	0.4556	22.1	0.6163	100.0	0.0	0.0	0.0	0.0	0.0	0.0	0.0	0.639118457	0.0	0.0	0.0	0.0	0.0	0.0	0.036544679	0.271542216	24908.0	10.58129438	0.5456	3.6	0.0	0.0
67	-95.5201326421311, 29.6121787633387	CST	48157670500	1.16E-5	11.20037808	0.0	9.4	4.8	5.0	16.8	1.0	0.27	100.0	0.4258	0.4285	24.7	0.6073	100.0	0.666666667	0.0	0.0	0.0	0.0	0.0	0.136822773	0.840220386	0.0	0.0	0.0	0.0	0.0	0.0	0.03831859	0.262582037	21808.40039	10.72723006	0.4715	3.3	2.0E-6	0.0
68	-95.5153480992523, 29.5906517315209	CST	48157670601	0.0	11.13656164	0.0	10.0	4.6	4.9	10.3	1.0	0.0	100.0	0.1475	0.1278	21.5	0.5955	100.0	0.0	0.0	0.0	0.0	0.0	0.0	0.270890725	0.238751148	0.0	0.0	0.0	0.0	0.0	0.0	0.0	0.0	37584.30078	10.63011206	0.3909	3.3	0.0	0.0
69	-95.4990691356115, 29.5895212644467	CST	48157670602	0.0	11.14404931	0.0	10.4	5.3	6.2	30.3	2.0	0.0	100.0	0.4319	0.1693	22.0	0.7928	100.0	0.0	0.0	0.0	0.0	0.0	0.0	0.270890725	0.238751148	0.0	0.0	0.0	0.0	0.0	0.0	0.0	0.0	11293.40039	10.76033298	0.6549	3.8	0.0	0.0
70	-95.4656703040623, 29.5641566407968	CST	48157670700	1.01E-5	11.07786484	0.547256	9.6	3.8	4.0	14.6	0.0	0.22	98.0	0.1951	0.3951	21.4	0.6806	80.0	0.666666667	0.0	0.0	0.0	0.0	0.0	0.38292011	0.238751148	0.894398531	0.0	0.993572084	0.872359963	0.998163453	0.0	0.030405261	0.236076111	65226.0	10.50265837	0.3413	2.7	0.005559	6.85E-4
71	-95.4668848508412, 29.5232128157539	CST	48157670800	1.17E-5	10.88950411	0.0	10.5	2.9	4.0	20.0	2.0	0.2	100.0	0.7126	0.6939	26.2	0.8027	87.0	0.0	0.0	0.0	0.0	0.0	0.0	0.754820937	0.639118457	0.0	0.0	0.0	0.0	0.0	0.0	0.040666036	0.22072636	83535.5	10.61545748	0.6018	2.5	0.00581	0.001425
72	-95.527116934168, 29.5502120276715	CST	48157670901	0.0	10.97908858	0.0	7.6	3.7	3.5	4.2	2.0	0.0	100.0	0.0579	0.0253	19.9	0.5274	100.0	0.0	0.0	0.0	0.0	0.0	0.0	0.270890725	0.449035813	0.0	0.0	0.0	0.0	0.0	0.0	0.0	0.0	41809.89844	10.7003497	0.1627	2.0	0.013544	0.039941
73	-95.4842352264527, 29.5477668811386	CST	48157670902	0.0	11.00147671	0.0	8.6	5.4	5.5	17.4	2.0	0.0	100.0	0.307	0.1123	22.0	0.7449	100.0	0.0	0.0	0.0	0.0	0.0	0.0	0.0	0.449035813	0.0	0.0	0.0	0.0	0.0	0.0	0.0	0.0	35744.60156	10.57166611	0.5692	2.8	0.010469	0.001374
74	-95.5519740510264, 29.5722912468768	CST	48157671001	0.0	11.04246758	0.0	7.7	6.0	5.0	5.1	2.0	0.0	100.0	0.4167	0.0109	20.6	0.2103	100.0	0.0	0.0	0.0	0.0	0.0	0.0	0.0	0.238751148	0.0	0.0	0.0	0.0	0.0	0.0	0.0	0.0	15034.2998	10.62580173	0.2229	2.7	0.001949	0.012042
75	-95.5324900325267, 29.5733574422235	CST	48157671002	0.0	11.05796529	0.0	8.8	5.2	5.3	13.7	2.0	0.0	100.0	0.3759	0.1633	19.3	0.5287	100.0	0.0	0.0	0.0	0.0	0.0	0.0	0.136822773	0.0	0.0	0.0	0.0	0.0	0.0	0.0	0.0	0.0	23867.59961	10.45624967	0.3219	2.9	0.003334	0.004327
76	-95.5480386171026, 29.5924114581419	CST	48157671100	1.09E-5	11.1134347	0.0	9.2	5.6	5.9	19.9	2.0	0.18	100.0	0.2602	0.7939	19.8	0.7702	97.0	0.0	0.0	0.0	0.0	0.0	0.0	0.270890725	0.0	0.0	0.0	0.0	0.872359963	0.0	0.0	0.031907521	0.246313346	37032.19922	10.62484384	0.5715	3.4	0.001376	1.06E-4
77	-95.5358501427755, 29.6046699559419	CST	48157671200	1.19E-5	11.1670347	0.0	9.1	4.3	4.6	23.8	1.0	0.23	100.0	0.712	0.2675	20.8	0.7237	100.0	0.666666667	0.0	0.0	0.0	0.0	0.0	0.136822773	0.238751148	0.0	0.0	0.0	0.0	0.0	0.0	0.036130726	0.261251655	26875.59961	10.55496277	0.5776	2.8	0.0	0.0
78	-95.5527889630446, 29.6110821016131	CST	48157671300	1.25E-5	11.16612694	0.0	9.4	3.9	4.8	21.9	1.0	0.2	100.0	0.2886	0.8428	22.4	0.7717	97.0	0.0	0.0	0.0	0.0	0.0	0.0	0.38292011	0.238751148	0.0	0.0	0.0	0.0	0.0	0.0	0.035688509	0.282584245	14891.09961	10.64830399	0.5695	2.6	5.65E-4	1.8E-5
79	-95.5742145138565, 29.614626797901	CST	48157671400	1.14E-5	11.16626849	0.0	8.6	5.4	5.5	22.9	2.0	0.2	98.0	0.0975	0.9248	21.6	0.7644	100.0	0.666666667	0.0	0.0	0.0	0.0	0.0	0.838383838	0.75573921	0.0	0.0	0.0	0.0	0.0	0.0	0.033654199	0.273766453	29815.59961	10.71559579	0.338	2.8	5.78E-4	0.0
80	-95.5729786059151, 29.5943933627708	CST	48157671501	0.0	11.10167945	0.0	6.9	3.9	3.3	8.0	2.0	0.0	97.0	0.1565	0.5285	17.6	0.6445	100.0	0.0	0.0	0.0	0.0	0.0	0.0	0.136822773	0.238751148	0.0	0.0	0.0	0.0	0.0	0.0	0.0	0.0	19597.0	10.58031173	0.184	2.0	0.001225	0.00679
81	-95.570852670793, 29.5771859996654	CST	48157671502	0.0	11.04260639	0.0	7.3	3.4	3.3	7.3	0.0	0.0	97.0	0.1755	0.0372	20.4	0.6102	100.0	0.0	0.0	0.0	0.0	0.0	0.0	0.136822773	0.238751148	0.0	0.0	0.0	0.0	0.0	0.0	0.0	0.0	4139.220215	10.75504565	0.2413	1.9	0.002196	0.014262
82	-95.604509896694, 29.598546174922	CST	48157671601	0.0	11.06097077	0.0	6.9	3.9	3.7	11.1	1.0	0.0	97.0	0.109	0.1908	19.1	0.566	100.0	0.0	0.0	0.0	0.0	0.0	0.0	0.136822773	0.75573921	0.0	0.0	0.0	0.0	0.0	0.0	0.0	0.0	6783.990234	10.65643891	0.187	1.8	0.056112	0.918869
83	-95.5875469606532, 29.5922130346929	CST	48157671602	0.0	11.0646621	0.0	6.8	3.9	3.5	4.8	1.0	0.0	97.0	0.0663	0.0132	18.4	0.5494	100.0	0.0	0.0	0.0	0.0	0.0	0.0	0.0	0.238751148	0.0	0.0	0.0	0.0	0.0	0.0	0.0	0.0	4987.229981	10.5997738	0.0623	1.9	0.023801	0.887559
84	-95.5950915088391, 29.6134648365049	CST	48157671700	1.21E-5	11.11948859	0.0	7.0	7.0	5.3	5.0	2.0	0.12	97.0	0.1175	0.1105	16.1	0.3264	97.0	0.666666667	0.0	0.0	0.0	0.0	0.0	0.805325987	0.94214876	0.0	0.0	0.0	0.0	0.0	0.0	0.036751863	0.280151664	10185.7002	10.62842215	0.0719	3.0	0.002397	0.004187
85	-95.558378194379, 29.6298413064207	CST	48157671800	1.64E-5	11.2253589	0.070482699	9.0	4.0	3.8	10.3	2.0	0.19	98.0	0.2914	0.2138	18.6	0.6686	98.0	0.666666667	0.0	0.976124885	0.707070707	0.835629017	0.938475666	0.984389348	0.966023875	0.0	0.0	0.0	0.872359963	0.0	0.0	0.0544737	0.356756476	23402.69922	10.96482506	0.4065	2.6	0.0	0.0
86	-95.5873780489325, 29.6519343597016	CST	48157671900	1.43E-5	11.25357534	0.183870905	8.6	5.4	5.5	10.0	1.0	0.11	100.0	0.2198	0.0384	22.2	0.4648	100.0	0.0	0.0	0.841138659	0.776859504	0.910927456	0.835629017	0.136822773	0.449035813	0.0	0.0	0.0	0.0	0.0	0.0	0.046105794	0.313472298	12700.5	11.07102554	0.2296	2.8	0.003277	0.004594
87	-95.6083125677817, 29.6449920814741	CST	48157672001	0.0	11.19058447	0.249432973	7.9	4.3	4.2	20.4	2.0	0.0	97.0	0.1441	0.7179	20.3	0.7434	100.0	0.666666667	0.0	0.799816345	0.707070707	0.0	0.714416896	0.687786961	0.840220386	0.0	0.0	0.0	0.0	0.0	0.0	0.0	0.0	17983.80078	11.28465583	0.4965	2.4	0.017346	0.02936
88	-95.5892947507426, 29.641239864301	CST	48157672002	0.0	11.22218447	0.0	8.6	5.4	5.5	23.5	2.0	0.0	98.0	0.0441	0.5544	18.5	0.6644	100.0	0.0	0.0	0.0	0.0	0.0	0.0	0.38292011	0.840220386	0.0	0.0	0.0	0.0	0.0	0.0	0.0	0.0	16180.2998	11.04048439	0.3169	2.8	0.0	0.0
89	-95.6232383126332, 29.6136232712347	CST	48157672100	1.25E-5	11.06261461	0.0	6.7	6.1	4.8	5.9	1.0	0.12	97.0	0.1872	0.3391	21.9	0.408	92.0	0.0	0.0	0.0	0.0	0.0	0.0	0.510560147	0.988980716	0.0	0.0	0.0	0.0	0.0	0.0	0.034540512	0.304504883	6649.850098	10.84483569	0.0545	2.7	0.006776	0.016556
90	-95.6379820724164, 29.6295208004874	CST	48157672200	1.26E-5	11.08020548	0.0	7.7	5.5	5.2	15.0	2.0	0.12	97.0	0.0901	0.1424	19.7	0.2187	80.0	0.0	0.0	0.0	0.0	0.0	0.0	0.805325987	0.840220386	0.0	0.0	0.0	0.872359963	0.0	0.0	0.040106859	0.292561306	13182.09961	11.25123642	0.084	2.6	0.00589	0.005058
91	-95.6343964948101, 29.6564489808286	CST	48157672301	0.0	11.15613059	0.0	6.9	3.8	3.9	20.2	2.0	0.0	100.0	0.0523	0.593	17.7	0.8219	100.0	0.666666667	0.0	0.0	0.0	0.0	0.0	0.0	0.238751148	0.0	0.0	0.0	0.0	0.0	0.0	0.0	0.0	14692.09961	11.5059768	0.3165	2.0	0.0	0.006
92	-95.631101625272, 29.6432552139443	CST	48157672302	0.0	11.13549863	0.0	7.4	4.7	4.7	10.1	2.0	0.0	97.0	0.2688	0.3115	17.1	0.4981	100.0	0.0	0.0	0.0	0.0	0.0	0.0	0.38292011	0.238751148	0.0	0.0	0.0	0.0	0.0	0.0	0.0	0.0	12575.59961	11.03128339	0.2336	2.2	0.004798	1.0E-6
93	-95.6319752811904, 29.6714269193415	CST	48157672400	1.2E-5	11.19448128	0.161655279	8.7	4.4	5.0	25.2	1.0	0.19	100.0	0.1598	0.0568	18.0	0.7256	95.0	0.666666667	0.0	0.777777778	0.0	0.0	0.684113866	0.270890725	0.238751148	0.0	0.0	0.0	0.0	0.0	0.0	0.039542137	0.275254225	10920.7998	11.43186734	0.6599	2.8	0.002909	0.045761
94	-95.6543462467025, 29.6857088034065	CST	48157672500	1.16E-5	11.16436073	0.234387812	8.6	5.4	5.5	23.5	2.0	0.14	100.0	0.4162	0.0286	16.6	0.7866	96.0	0.0	0.0	0.0	0.0	0.0	0.0	0.136822773	0.238751148	0.0	0.0	0.0	0.0	0.0	0.0	0.03164567	0.264630143	8512.879883	11.47865791	0.4028	2.8	2.56E-4	0.0
95	-95.6773304921027, 29.6967435200629	CST	48157672601	0.0	11.1244895	0.236025	8.6	5.4	5.5	28.0	2.0	0.0	100.0	0.3756	0.2193	19.2	0.7979	100.0	0.0	0.0	0.0	0.0	0.0	0.0	0.136822773	0.238751148	0.0	0.0	0.0	0.0	0.0	0.0	0.0	0.0	10717.5	11.82507417	0.5143	2.8	0.0	0.0
96	-95.6748024892553, 29.6852782402507	CST	48157672602	0.0	11.11311051	0.0	8.6	5.4	5.5	21.4	2.0	0.0	100.0	0.333	0.355	20.9	0.8703	100.0	0.0	0.0	0.0	0.0	0.0	0.0	0.0	0.0	0.0	0.0	0.0	0.0	0.0	0.0	0.0	0.0	6905.089844	11.79190293	0.5527	2.8	3.08E-4	0.0
97	-95.6626385259093, 29.6654085862291	CST	48157672701	0.0	11.11546941	0.0	8.6	5.4	5.5	27.9	2.0	0.0	100.0	0.1759	0.2405	16.8	0.8379	100.0	0.666666667	0.0	0.0	0.0	0.0	0.0	0.136822773	0.238751148	0.0	0.0	0.0	0.0	0.0	0.0	0.0	0.0	21484.40039	11.69778554	0.4466	2.8	0.004303	0.003727
98	-95.6692143209317, 29.6429635574486	CST	48157672702	0.0	11.04404201	0.0	8.6	5.4	5.5	8.2	2.0	0.0	100.0	0.2845	0.0614	22.0	0.558	100.0	0.0	0.0	0.0	0.0	0.0	0.0	0.0	0.238751148	0.0	0.0	0.0	0.0	0.0	0.0	0.0	0.0	6853.399902	11.74049422	0.2563	2.8	0.001246	0.002032
99	-95.666772564644, 29.6222674307162	CST	48157672800	1.09E-5	10.99727854	0.0	6.4	1.7	2.1	15.9	2.0	0.18	96.0	0.0719	0.5222	19.2	0.6357	86.0	0.0	0.0	0.0	0.0	0.0	0.0	0.38292011	0.840220386	0.0	0.0	0.0	0.0	0.0	0.0	0.026737579	0.245329323	11681.7002	11.45919385	0.3117	0.9	0.05225	0.024765
100	-95.7149571288368, 29.6729104361348	CST	48157672900	9.1E-6	11.00121553	0.0	7.4	2.8	3.0	15.5	2.0	0.15	99.0	0.1554	0.1061	17.8	0.6267	94.0	0.666666667	0.0	0.0	0.0	0.0	0.0	0.136822773	0.639118457	0.0	0.0	0.0	0.0	0.0	0.0	0.024259076	0.214241168	27838.5	11.53298256	0.2484	1.5	0.009907	0.006862
101	-95.7615699087387, 29.7437995160554	CST	48157673001	0.0	10.91733242	0.066952215	8.6	5.4	5.5	2.3	1.0	0.0	100.0	0.3116	0.0917	17.8	0.284	100.0	0.0	0.0	0.771349862	0.0	0.0	0.701561065	0.0	0.238751148	0.0	0.0	0.0	0.0	0.0	0.0	0.0	0.0	4048.820068	11.13938326	0.0702	2.8	0.00104	0.0
102	-95.7270145310586, 29.718747661819	CST	48157673002	0.0	11.0020968	0.320547906	7.3	3.1	3.3	10.0	2.0	0.0	100.0	0.2893	0.5417	19.0	0.4747	100.0	0.666666667	0.0	0.991735537	0.816345271	0.953168044	0.992653811	0.0	0.238751148	0.0	0.0	0.0	0.872359963	0.0	0.0	0.0	0.0	6390.569824	11.36691422	0.2597	1.5	0.048017	0.005257
103	-95.7611113232638, 29.7156297057207	CST	48157673003	0.0	10.88541918	0.0	6.6	2.2	2.4	2.9	2.0	0.0	100.0	0.1763	0.004	22.0	0.3791	100.0	0.0	0.0	0.993572084	0.981634527	0.997245179	0.998163453	0.0	0.449035813	0.0	0.0	0.0	0.0	0.0	0.0	0.0	0.0	9683.230469	11.44483346	0.0539	1.1	0.006916	0.003198
104	-95.818858176308, 29.7414060411137	CST	48157673101	0.0	10.73611324	0.038519256	8.6	5.4	5.5	5.0	2.0	0.0	100.0	0.1449	0.203	16.8	0.42	100.0	0.666666667	0.0	0.944903581	0.707070707	0.862258953	0.943985308	0.38292011	0.449035813	0.0	0.0	0.0	0.872359963	0.0	0.0	0.0	0.0	20769.19922	11.43832482	0.0806	2.8	0.001174	0.001064
105	-95.7871073693058, 29.7187815692696	CST	48157673102	0.0	10.81232329	0.0	6.9	2.9	2.8	3.3	2.0	0.0	100.0	0.2976	0.166	19.9	0.3842	100.0	0.0	0.0	0.966023875	0.905417815	0.976124885	0.986225895	0.0	0.449035813	0.0	0.0	0.0	0.0	0.0	0.0	0.0	0.0	10201.59961	11.35269153	0.0242	1.4	0.001711	0.001519
106	-95.9296090265433, 29.7174606516634	CST	48157673200	7.83E-6	10.32620548	0.0	8.6	5.4	5.5	5.5	0.0	0.1	100.0	0.086	0.0557	21.0	0.1958	83.0	0.0	0.0	0.0	0.0	0.0	0.0	0.270890725	0.238751148	0.0	0.0	0.0	0.0	0.0	0.0	0.016978343	0.159674681	2683.639893	11.13740267	0.0535	2.8	0.077072	4.31E-4
107	-95.9010905140737, 29.6475712535848	CST	48157673300	7.94E-6	10.34785023	0.0	8.6	5.4	5.5	5.0	0.0	0.11	99.0	0.1861	0.2694	18.6	0.203	91.0	0.0	0.0	0.0	0.0	0.0	0.0	0.136822773	0.75573921	0.0	0.0	0.0	0.0	0.0	0.0	0.017066677	0.164477334	1118.410034	10.85592766	0.0773	2.8	0.308572	0.003238
108	-95.7890416939158, 29.6451726057896	CST	48157673400	8.34E-6	10.70781735	0.0	8.6	5.4	5.5	6.4	0.0	0.14	99.0	0.1864	0.0779	18.9	0.1783	100.0	0.0	0.0	0.0	0.0	0.0	0.0	0.38292011	0.639118457	0.0	0.0	0.0	0.0	0.0	0.0	0.019173486	0.189747624	9355.950195	11.0513824	0.1153	2.8	0.167242	0.033282
109	-95.7280638805622, 29.6416155533687	CST	48157673500	9.32E-6	10.88713425	0.0	8.6	5.4	5.5	7.3	2.0	0.12	100.0	0.0801	0.1228	20.0	0.0859	100.0	0.0	0.0	0.0	0.0	0.0	0.0	0.0	0.238751148	0.0	0.0	0.0	0.0	0.0	0.0	0.023557249	0.215406606	5256.25	11.61908723	0.0689	2.8	0.047493	0.020727
110	-95.7287463908555, 29.6107705217707	CST	48157673600	9.75E-6	10.7968621	0.0	8.6	5.4	5.5	3.9	2.0	0.12	98.0	0.1224	0.0722	20.0	0.0968	100.0	0.666666667	0.0	0.0	0.0	0.0	0.0	0.0	0.238751148	0.0	0.0	0.0	0.0	0.0	0.0	0.025404472	0.232281214	3465.439941	11.22361248	0.1316	2.8	0.693899	0.298216
111	-95.7046769985168, 29.6196552455	CST	48157673700	9.99E-6	10.88677534	0.0	8.6	5.4	5.5	34.6	0.0	0.0	98.0	0.1052	0.7853	22.0	0.328	100.0	0.0	0.0	0.0	0.0	0.0	0.0	0.0	0.449035813	0.0	0.0	0.0	0.0	0.0	0.0	0.028062924	0.245163868	1416.75	11.43145021	0.987	2.8	0.045661	0.025772
112	-95.7115897662478, 29.5871954018976	CST	48157673800	9.01E-6	10.78382922	0.0	8.6	5.4	5.5	15.9	2.0	0.14	97.0	0.1284	0.4642	15.5	0.7028	100.0	0.853076217	0.0	0.0	0.0	0.0	0.0	0.0	0.449035813	0.0	0.0	0.0	0.0	0.0	0.0	0.023245248	0.20673651	6340.720215	11.24368065	0.2835	2.8	0.791483	0.199562
113	-95.6692873090394, 29.5919515190909	CST	48157673901	0.0	10.9079726	0.0	8.6	5.4	5.5	5.7	2.0	0.0	95.0	0.115	0.1359	19.3	0.4596	100.0	0.0	0.0	0.0	0.0	0.0	0.0	0.0	0.639118457	0.0	0.0	0.0	0.0	0.0	0.0	0.0	0.0	6580.680176	11.23761497	0.0677	2.8	0.795039	0.193969
114	-95.6478932795956, 29.5944039659963	CST	48157673902	0.0	10.96019087	0.0	5.7	2.8	2.4	13.5	2.0	0.0	96.0	0.0364	0.1625	22.0	0.7178	100.0	0.0	0.0	0.0	0.0	0.0	0.0	0.136822773	0.94214876	0.0	0.0	0.0	0.0	0.0	0.0	0.0	0.0	8457.19043	11.18363435	0.0716	1.4	0.646976	0.284083
115	-95.6199503367558, 29.5864709148448	CST	48157674000	1.11E-5	10.98874977	0.0	6.6	4.4	3.8	9.8	1.0	0.18	97.0	0.2276	0.3241	14.4	0.6043	96.0	0.0	0.0	0.0	0.0	0.0	0.0	0.136822773	0.75573921	0.0	0.0	0.0	0.0	0.0	0.0	0.031621188	0.266916177	8433.299805	10.72868037	0.2381	2.1	0.025053	0.974947
116	-95.5995736473651, 29.5791989461751	CST	48157674100	1.09E-5	11.00492511	0.0	7.1	4.3	4.0	9.9	2.0	0.13	97.0	0.0876	0.1042	17.5	0.4179	88.0	0.0	0.0	0.0	0.0	0.0	0.0	0.510560147	0.238751148	0.0	0.0	0.0	0.0	0.0	0.0	0.03191146	0.259652925	7394.169922	10.76031528	0.0794	2.0	0.021432	0.978568
117	-95.6214374599078, 29.5715023106028	CST	48157674200	1.09E-5	10.93773881	0.0	6.4	4.0	3.3	1.9	2.0	0.12	96.0	0.0812	0.0182	15.0	0.3555	87.0	0.0	0.0	0.0	0.0	0.0	0.0	0.136822773	0.238751148	0.0	0.0	0.0	0.0	0.0	0.0	0.031107005	0.249609293	5108.430176	10.71569437	0.098	1.8	0.048345	0.951655
118	-95.5776218421335, 29.5636300577983	CST	48157674300	1.07E-5	10.99362649	0.0	6.5	3.3	2.9	7.5	2.0	0.14	97.0	0.1209	0.0219	19.6	0.5869	88.0	0.0	0.0	0.0	0.0	0.0	0.0	0.510560147	0.238751148	0.0	0.0	0.0	0.0	0.0	0.0	0.031994433	0.250493377	15797.09961	10.89995236	0.1113	1.6	0.034472	0.919036
119	-95.6048906892013, 29.5450203856762	CST	48157674400	9.72E-6	10.86499269	0.0	6.3	3.4	3.0	6.4	2.0	0.11	95.0	0.0864	0.1059	19.0	0.6041	100.0	0.0	0.0	0.0	0.0	0.0	0.0	0.0	0.449035813	0.0	0.0	0.0	0.0	0.0	0.966023875	0.026872477	0.225010745	11733.90039	10.87487955	0.0696	1.6	0.569693	0.430307
120	-95.5266681859124, 29.52457669099	CST	48157674501	0.0	10.85981735	0.0	7.6	3.6	3.4	8.2	2.0	0.0	100.0	0.0939	0.1351	14.7	0.5469	100.0	0.0	0.0	0.0	0.0	0.0	0.0	0.136822773	0.639118457	0.0	0.0	0.0	0.0	0.0	0.0	0.0	0.0	28025.40039	10.61361557	0.099	1.9	0.087539	0.03755
121	-95.5020069224722, 29.4772966814661	CST	48157674502	0.0	10.65477717	0.0	7.9	3.6	4.0	8.7	2.0	0.0	100.0	0.1571	0.0831	19.6	0.4192	100.0	0.0	0.0	0.0	0.0	0.0	0.0	0.136822773	0.449035813	0.0	0.0	0.0	0.0	0.0	0.966023875	0.0	0.0	82350.10156	10.29042196	0.1615	2.0	0.175951	0.069041
122	-95.6805297493971, 29.5565289227918	CST	48157674601	0.0	10.75885936	0.0	7.0	7.4	5.7	4.1	1.0	0.0	97.0	0.4901	0.3884	17.2	0.198	100.0	0.0	0.0	0.0	0.0	0.0	0.0	0.136822773	0.639118457	0.0	0.0	0.0	0.0	0.0	0.0	0.0	0.0	2200.76001	11.04571396	0.0332	3.0	0.785775	0.214225
123	-95.6278335562658, 29.5307047067132	CST	48157674602	0.0	10.76598174	0.0	7.4	4.3	3.8	7.4	2.0	0.0	96.0	0.3382	0.0386	13.1	0.2472	100.0	0.0	0.0	0.0	0.0	0.0	0.0	0.0	0.238751148	0.0	0.0	0.0	0.0	0.0	0.0	0.0	0.0	6265.870117	10.57896644	0.0086	2.1	0.259409	0.023237
124	-95.6912578392591, 29.5435378108651	CST	48157674603	0.0	10.6951516	0.0	8.6	5.4	5.5	10.8	2.0	0.0	98.0	0.4966	0.0912	21.5	0.3861	100.0	0.0	0.0	0.0	0.0	0.0	0.0	0.270890725	0.238751148	0.0	0.0	0.0	0.0	0.0	0.0	0.0	0.0	2512.120117	10.7159841	0.3263	2.8	0.0013	0.051291
125	-95.7156875497727, 29.5485941442025	CST	48157674604	0.0	10.66105662	0.0	8.6	5.4	5.5	11.6	2.0	0.0	98.0	0.3505	0.0462	18.6	0.6868	100.0	0.666666667	0.0	0.0	0.0	0.0	0.0	0.136822773	0.639118457	0.0	0.0	0.0	0.0	0.0	0.0	0.0	0.0	3067.899902	11.00038228	0.2384	2.8	5.5E-4	0.055677
126	-95.7219390938172, 29.5684692463544	CST	48157674700	9.76E-6	10.70633881	0.0	7.3	3.7	3.6	7.5	0.0	0.17	96.0	0.1447	0.7807	16.5	0.5718	95.0	0.853076217	0.0	0.0	0.0	0.0	0.0	0.38292011	0.75573921	0.0	0.0	0.0	0.0	0.0	0.0	0.02391138	0.220772053	7301.970215	11.16616866	0.3553	2.0	0.103772	0.054625
127	-95.7718340098127, 29.5665462875339	CST	48157674800	1.02E-5	10.56856987	0.0	8.6	5.4	5.5	18.3	2.0	0.19	99.0	0.9172	0.9035	21.0	0.7585	94.0	0.0	0.0	0.0	0.0	0.0	0.0	0.877869605	0.238751148	0.0	0.0	0.0	0.0	0.0	0.0	0.023196026	0.242682013	1819.51001	10.90072591	0.7579	2.8	0.0	0.032488
128	-95.7721135785894, 29.5944981833685	CST	48157674900	9.26E-6	10.64579178	0.0	8.6	5.4	5.5	32.1	2.0	0.14	99.0	0.9437	0.9964	23.2	0.9095	96.0	0.0	0.0	0.0	0.0	0.0	0.0	0.510560147	0.238751148	0.0	0.0	0.0	0.0	0.0	0.0	0.020603189	0.20507831	2032.900024	10.93727874	0.8112	2.8	0.02311	1.02E-4
129	-95.7935604896023, 29.5663119352526	CST	48157675000	9.67E-6	10.51653607	0.0	8.6	5.4	5.5	25.6	2.0	0.13	99.0	0.9783	0.7169	21.6	0.8706	98.0	0.0	0.0	0.0	0.0	0.0	0.0	0.924701561	0.75573921	0.0	0.0	0.0	0.872359963	0.0	0.0	0.022250406	0.233201844	826.9710083	11.16697442	0.7437	2.8	0.012628	0.0
130	-95.7719142008503, 29.54951158014	CST	48157675100	8.92E-6	10.51651781	0.0	8.6	5.4	5.5	17.0	1.0	0.12	99.0	0.8438	0.9419	21.2	0.588	97.0	0.0	0.0	0.0	0.0	0.0	0.0	0.754820937	0.449035813	0.0	0.0	0.0	0.0	0.0	0.0	0.01995323	0.202290471	2672.560059	11.00418026	0.412	2.8	0.001593	0.003014
131	-95.7956949211686, 29.5432181144518	CST	48157675200	9.89E-6	10.43695343	0.0	8.6	5.4	5.5	25.9	2.0	0.1	99.0	0.7463	0.5987	22.2	0.7474	100.0	0.0	0.0	0.0	0.0	0.0	0.0	0.607897153	0.94214876	0.0	0.0	0.0	0.0	0.0	0.0	0.022665674	0.228725174	1334.859985	11.09419078	0.5755	2.8	0.003959	0.003194
132	-95.8241751759239, 29.5455945937511	CST	48157675300	9.59E-6	10.37489315	0.0	8.6	5.4	5.5	29.7	2.0	0.16	99.0	0.9851	0.939	21.9	0.6297	100.0	0.666666667	0.0	0.0	0.0	0.0	0.0	0.687786961	0.966023875	0.0	0.0	0.0	0.0	0.0	0.0	0.020621546	0.196347089	1359.199951	11.04931373	0.77	2.8	0.054524	4.13E-4
133	-95.8742800716031, 29.5224263520981	CST	48157675400	7.86E-6	10.18025205	0.0	8.6	5.4	5.5	21.5	0.0	0.08	99.0	0.4719	0.4585	16.6	0.6441	100.0	0.666666667	0.0	0.0	0.0	0.0	0.0	0.38292011	0.966023875	0.0	0.0	0.0	0.872359963	0.0	0.0	0.017358174	0.164048775	1233.939941	11.22433149	0.4521	2.8	0.082933	0.002664
134	-95.6687113685011, 29.468994717677	CST	48157675500	7.37E-6	10.42484018	0.0	8.6	5.4	5.5	16.8	2.0	0.1	98.0	0.36	0.2892	22.0	0.4694	100.0	0.666666667	0.0	0.0	0.0	0.0	0.0	0.86134068	0.75573921	0.0	0.988980716	0.0	0.872359963	0.0	0.0	0.018157748	0.153263668	4941.870117	10.44395131	0.182	2.8	0.261371	0.00246
135	-95.7102562017405, 29.3779823037774	CST	48157675600	7.18E-6	10.04722466	0.0	8.6	5.4	5.5	21.1	1.0	0.08	100.0	0.247	0.6438	20.2	0.482	87.0	0.0	0.0	0.0	0.0	0.0	0.0	0.687786961	0.238751148	0.0	0.0	0.0	0.0	0.0	0.0	0.016963927	0.139177209	1831.829956	10.71837478	0.3056	2.8	0.227702	0.007673
136	-95.8604678287301, 29.3640696602353	CST	48157675700	6.95E-6	9.81146484	0.0	8.6	5.4	5.5	9.9	0.0	0.13	100.0	0.8668	0.6824	22.4	0.3335	89.0	0.0	0.0	0.0	0.0	0.0	0.0	0.0	0.238751148	0.0	0.0	0.0	0.0	0.0	0.0	0.015754902	0.134367111	985.0789795	10.60186444	0.3495	2.8	0.434457	0.008341
137	-95.9725275778465, 29.5292882811837	CST	48157675800	7.38E-6	9.948525117	0.0	8.6	5.4	5.5	18.1	0.0	0.18	100.0	0.9693	0.2205	22.5	0.606	100.0	0.0	0.0	0.0	0.0	0.0	0.0	0.38292011	0.840220386	0.0	0.0	0.0	0.0	0.0	0.0	0.016724099	0.147146219	330.9549866	11.06262829	0.6854	2.8	0.103971	0.001908
138	-95.2098632759033, 29.5429321285245	CST	48167720100	1.06E-5	10.6080831	0.12960345	8.6	5.4	5.5	3.0	2.0	0.15	99.0	0.3711	0.0603	21.3	0.2134	92.0	0.0	0.0	0.0	0.707070707	0.0	0.0	0.270890725	0.0	0.0	0.0	0.0	0.0	0.0	0.0	0.042209014	0.244084943	73638.70313	9.366170231	0.2356	2.8	1.0	0.0
139	-95.1823544276517, 29.5142368373567	CST	48167720200	9.99E-6	10.39951963	0.455663103	8.6	5.4	5.5	6.8	2.0	0.13	97.0	0.5633	0.6398	18.4	0.1628	93.0	0.0	0.0	0.0	0.0	0.662993572	0.0	0.607897153	0.0	0.0	0.0	0.0	0.0	0.0	0.0	0.037289643	0.238536802	66109.10156	8.982890979	0.0951	2.8	1.0	0.0
140	-95.2003207193454, 29.5208106565509	CST	48167720301	0.0	10.48399178	0.0	8.6	5.4	5.5	15.1	1.0	0.0	100.0	0.3196	0.4922	20.3	0.3184	100.0	0.0	0.0	0.0	0.0	0.0	0.0	0.687786961	0.0	0.0	0.0	0.0	0.0	0.0	0.0	0.0	0.0	27137.69922	9.078174295	0.2766	2.8	0.0	0.0
141	-95.2159038022116, 29.4986251706188	CST	48167720302	0.0	10.44997352	0.0	8.6	5.4	5.5	6.7	2.0	0.0	100.0	0.2619	0.1696	22.0	0.1183	100.0	0.0	0.0	0.0	0.0	0.0	0.0	0.38292011	0.0	0.0	0.0	0.0	0.0	0.0	0.0	0.0	0.0	72711.70313	9.016850393	0.1322	2.8	0.0	0.0
142	-95.1956809903208, 29.4836933645687	CST	48167720400	8.3E-6	10.33374521	0.0	8.6	5.4	5.5	5.6	2.0	0.11	100.0	0.0981	0.0675	20.6	0.1338	94.0	0.0	0.0	0.0	0.0	0.0	0.0	0.136822773	0.0	0.0	0.0	0.0	0.0	0.0	0.0	0.030511728	0.198810851	73839.29688	8.966721498	0.08	2.8	0.0	0.0
143	-95.1404622386057, 29.4996191770332	CST	48167720501	0.0	10.19744932	0.222945	7.8	4.7	4.8	8.9	2.0	0.0	98.0	0.347	0.0054	19.0	0.1504	100.0	0.0	0.0	0.0	0.0	0.0	0.0	0.607897153	0.449035813	0.0	0.0	0.0	0.0	0.0	0.0	0.0	0.0	69311.0	8.920924557	0.1487	2.2	1.0	0.0
144	-95.1170234340542, 29.4840339490435	CST	48167720502	0.0	10.06256712	0.0	8.1	4.6	5.2	11.7	2.0	0.0	98.0	0.1372	0.5293	19.6	0.2738	100.0	0.0	0.0	0.0	0.0	0.0	0.0	0.38292011	0.449035813	0.0	0.0	0.0	0.0	0.0	0.0	0.0	0.0	146634.0	9.323580624	0.2622	2.3	0.0	0.0
145	-95.1504999820932, 29.4798444312517	CST	48167720503	0.0	10.1554411	0.0	7.4	2.9	3.2	5.6	2.0	0.0	98.0	0.1682	0.0096	22.0	0.2511	100.0	0.0	0.0	0.0	0.0	0.0	0.0	0.136822773	0.0	0.0	0.0	0.0	0.0	0.0	0.0	0.0	0.0	231384.0	9.250651386	0.0196	1.4	0.0	0.0
146	-95.1494903117268, 29.4504524190932	CST	48167720600	7.84E-6	10.06505023	0.0	7.9	3.0	3.6	4.3	2.0	0.13	100.0	0.2213	0.099	20.3	0.3152	85.0	0.0	0.0	0.0	0.0	0.0	0.0	0.510560147	0.639118457	0.0	0.0	0.0	0.0	0.0	0.0	0.026816756	0.199768762	196760.0	8.990436131	0.1772	1.6	0.0	0.0
147	-95.0925959559744, 29.4923046012075	CST	48167720700	9.94E-6	9.999888587	0.20303	7.6	3.8	4.0	15.6	2.0	0.15	97.0	0.1129	0.7325	16.1	0.4797	90.0	0.0	0.0	0.0	0.0	0.0	0.0	0.915518825	0.75573921	0.0	0.0	0.0	0.0	0.0	0.0	0.032504211	0.302196052	189681.0	9.181400114	0.1598	1.8	1.0	0.0
148	-95.0732447375298, 29.4682300526282	CST	48167720800	1.08E-5	9.857747032	0.0	8.4	5.5	5.9	14.1	2.0	0.16	100.0	0.5154	0.2854	18.4	0.5522	84.0	0.0	0.0	0.0	0.0	0.0	0.0	0.270890725	0.639118457	0.0	0.0	0.0	0.0	0.0	0.0	0.035423276	0.303576534	54994.69922	8.986152585	0.2661	2.8	0.0	0.0
149	-95.0596879722087, 29.4553388001134	CST	48167720900	9.19E-6	9.767654795	0.0	8.6	5.4	5.5	24.7	1.0	0.19	100.0	0.9283	0.9603	26.9	0.5666	89.0	0.0	0.0	0.748393021	0.0	0.0	0.66758494	0.805325987	0.238751148	0.0	0.0	0.0	0.872359963	0.0	0.0	0.029155941	0.242544545	69116.0	8.920380855	0.6025	2.8	0.0	0.0
150	-95.0050166194924, 29.4618079379883	CST	48167721000	7.25E-6	9.586648402	0.0	8.6	5.4	5.5	24.8	2.0	0.16	100.0	0.5926	0.1639	23.1	0.3014	100.0	0.0	0.0	0.874196511	0.0	0.0	0.872359963	0.136822773	0.238751148	0.0	0.0	0.978879706	0.872359963	0.0	0.0	0.021167989	0.161290267	23571.40039	8.567854972	0.5348	2.8	0.0	0.0
151	-95.0240697555377, 29.4803898123431	CST	48167721100	7.34E-6	9.710821918	0.0	8.6	5.4	5.5	27.1	2.0	0.16	100.0	0.5875	0.7311	17.8	0.6747	91.0	0.0	0.0	0.0	0.0	0.0	0.645546373	0.754820937	0.449035813	0.0	0.0	0.0	0.0	0.0	0.966023875	0.023253304	0.169112541	174647.0	8.830566668	0.6825	2.8	0.0	0.0
152	-95.0500373183437, 29.5149038449613	CST	48167721201	0.0	9.901357077	0.0	7.9	3.6	4.2	4.8	2.0	0.0	98.0	0.3259	0.3514	19.2	0.1535	100.0	0.0	0.0	0.0	0.0	0.0	0.0	0.270890725	0.94214876	0.0	0.0	0.0	0.0	0.0	0.0	0.0	0.0	472921.0	9.072904991	0.1172	1.8	0.0	0.0
153	-95.0275134414576, 29.5027006988669	CST	48167721202	0.0	9.775890411	0.0	7.8	3.2	3.7	7.6	2.0	0.0	100.0	0.516	0.0409	21.7	0.3048	100.0	0.0	0.0	0.0	0.0	0.0	0.0	0.136822773	0.840220386	0.0	0.0	0.0	0.0	0.0	0.0	0.0	0.0	97179.0	8.853577231	0.2279	1.6	0.0	0.0
154	-95.084532898543, 29.5203621272568	CST	48167721300	9.56E-6	10.0519105	0.150772702	8.0	5.1	5.5	13.5	1.0	0.14	97.0	0.2799	0.6701	22.0	0.3307	92.0	0.0	0.0	0.92194674	0.0	0.0	0.976124885	0.607897153	0.0	0.0	0.0	0.0	0.0	0.0	0.0	0.034731255	0.269592238	120261.0	8.883316003	0.2108	2.4	1.0	0.0
155	-95.0488686979514, 29.5337470099596	CST	48167721400	9.46E-6	9.946563471	0.0	7.9	4.7	5.0	5.9	2.0	0.15	98.0	0.0548	0.0745	19.3	0.1695	91.0	0.0	0.0	0.645546373	0.0	0.0	0.578512397	0.687786961	0.840220386	0.0	0.0	0.0	0.0	0.0	0.0	0.040842783	0.244551414	225923.0	8.948906421	0.1235	2.2	0.0	0.0
156	-95.0526121991552, 29.5474847846996	CST	48167721500	8.76E-6	10.00706301	0.099626471	7.6	4.9	4.8	12.9	2.0	0.16	97.0	0.1088	0.4997	19.0	0.0475	93.0	0.0	0.0	0.929292929	0.0	0.0	0.957759412	0.38292011	0.903581267	0.0	0.0	0.0	0.0	0.0	0.0	0.031008876	0.273625318	246108.0	9.041245971	0.1327	2.2	1.0	0.0
157	-95.0066034840973, 29.5263589076337	CST	48167721600	7.07E-6	9.753618265	0.190207	8.6	5.4	5.5	30.6	2.0	0.18	100.0	0.8436	0.6298	23.3	0.5128	87.0	0.0	0.0	0.852157943	0.0	0.0	0.77594123	0.38292011	0.97979798	0.0	0.0	0.0	0.0	0.0	0.0	0.019319227	0.174732871	24134.80078	8.493618103	0.6286	2.8	1.0	0.0
158	-94.9777858371769, 29.4967911588403	CST	48167721700	6.95E-6	9.57816895	0.0	8.6	5.4	5.5	27.0	2.0	0.19	100.0	0.5047	0.5985	26.3	0.5681	100.0	0.0	0.0	0.0	0.0	0.0	0.578512397	0.270890725	0.75573921	0.0	0.0	0.0	0.0	0.0	0.0	0.020182708	0.153567952	86666.10156	8.558961307	0.7293	2.8	1.0	0.0
159	-94.9448765791656, 29.4855927543694	CST	48167721800	6.6E-6	9.432452968	0.0	8.6	5.4	5.5	32.5	2.0	0.22	100.0	0.484	0.3982	25.3	0.5767	100.0	0.0	0.0	0.899908173	0.0	0.0	0.915518825	0.510560147	0.238751148	0.0	0.0	0.0	0.0	0.0	0.0	0.017655448	0.138969794	29578.19922	8.01134204	0.7499	2.8	1.0	0.0
160	-94.9907277694989, 29.4288336801671	CST	48167721900	9.05E-6	9.471591781	0.0	8.6	5.4	5.5	16.2	0.0	0.22	99.0	0.8735	0.9685	29.2	0.4851	97.0	0.0	0.0	0.620752984	0.0	0.0	0.645546373	0.974288338	0.75573921	0.0	0.988980716	0.0	0.872359963	0.0	0.0	0.019006525	0.187972474	91126.20313	8.668986953	0.4895	2.8	0.0	0.0
161	-94.912226624221, 29.4207397014351	CST	48167722001	0.0	9.195072146	0.0	8.6	5.4	5.5	11.1	2.0	0.0	99.0	0.8042	0.1643	20.7	0.3442	100.0	0.0	0.0	0.553719008	0.0	0.0	0.0	0.270890725	0.0	0.0	0.0	0.0	0.0	0.0	0.0	0.0	0.0	35177.69922	8.239445039	0.507	2.8	0.0	0.0
162	-94.9310206183008, 29.4013172681664	CST	48167722002	0.0	9.213577169	0.0	8.6	5.4	5.5	31.1	1.0	0.0	99.0	0.8335	0.5951	24.7	0.5241	100.0	0.0	0.0	0.0	0.0	0.0	0.0	0.38292011	0.0	0.0	0.0	0.0	0.0	0.0	0.0	0.0	0.0	22179.5	9.42429394	0.658	2.8	0.0	0.0
163	-94.9089168872276, 29.4024249118989	CST	48167722100	1.25E-5	9.156740639	0.0	8.6	5.4	5.5	18.9	1.0	0.16	100.0	0.8917	0.0345	21.1	0.3016	89.0	0.0	0.0	0.0	0.0	0.0	0.0	0.0	0.0	0.0	0.0	0.0	0.0	0.0	0.0	0.012360903	0.186369796	44673.80078	8.737574758	0.5724	2.8	0.0	0.0
164	-94.9014800034153, 29.3901004942728	CST	48167722200	1.39E-5	9.112844749	0.0	8.6	5.4	5.5	25.9	1.0	0.36	100.0	0.9557	0.852	30.5	0.5733	91.0	0.0	0.0	0.0	0.0	0.0	0.0	0.838383838	0.0	0.894398531	0.0	0.0	0.0	0.0	0.0	0.012777044	0.222355556	28083.19922	9.112838205	0.9428	2.8	0.0	0.0
165	-94.9240871434163, 29.390104222078	CST	48167722300	1.56E-5	9.174044749	0.0	8.6	5.4	5.5	17.7	1.0	0.2	99.0	0.9636	0.5398	24.6	0.6322	92.0	0.0	0.0	0.0	0.0	0.0	0.0	0.895316804	0.0	0.894398531	0.997245179	0.0	0.0	0.0	0.0	0.016919235	0.313891726	69949.0	9.091613533	0.8061	2.8	0.0	0.0
166	-94.9650093933666, 29.3882338192023	CST	48167722600	9.86E-6	9.296407306	0.0	8.6	5.4	5.5	26.4	1.0	0.3	99.0	0.4589	0.9607	27.4	0.6146	94.0	0.0	0.0	0.0	0.0	0.0	0.0	0.510560147	0.238751148	0.0	0.988980716	0.0	0.872359963	0.0	0.0	0.027315644	0.224434574	12926.2998	9.163043696	0.7312	2.8	0.0	0.0
167	-94.9895649801668, 29.3869507924708	CST	48167722700	8.45E-6	9.366280365	0.0	8.6	5.4	5.5	15.3	2.0	0.35	99.0	0.9366	0.7622	28.4	0.384	100.0	0.0	0.0	0.0	0.0	0.0	0.0	0.38292011	0.449035813	0.0	0.0	0.0	0.0	0.0	0.0	0.026726261	0.188517065	32058.19922	9.163101146	0.7117	2.8	0.0	0.0
168	-94.9646466002711, 29.3657646845142	CST	48167722800	9.95E-6	9.252936986	0.0	8.6	5.4	5.5	27.8	2.0	0.3	99.0	0.7768	0.7722	27.1	0.6397	100.0	0.0	0.0	0.0	0.0	0.0	0.0	0.895316804	0.449035813	0.0	0.0	0.0	0.0	0.0	0.0	0.024697676	0.209061141	14731.90039	9.09978701	0.8538	2.8	0.0	0.0
169	-94.9800558939265, 29.3632826885162	CST	48167722900	1.2E-5	9.283247489	0.0	8.6	5.4	5.5	25.2	2.0	0.19	99.0	0.9136	0.3535	27.7	0.5385	100.0	0.0	0.0	0.0	0.0	0.0	0.0	0.687786961	0.238751148	0.0	0.0	0.0	0.0	0.0	0.0	0.043887842	0.301725684	13876.7002	9.109428036	0.7332	2.8	0.0	0.0
170	-94.9866998737934, 29.3738120311119	CST	48167723000	8.0E-6	9.331326027	0.0	8.6	5.4	5.5	15.9	2.0	0.34	99.0	0.7187	0.3694	22.0	0.4307	100.0	0.0	0.0	0.0	0.0	0.0	0.0	0.607897153	0.449035813	0.0	0.0	0.0	0.0	0.0	0.0	0.024921926	0.185812935	18794.90039	8.963532185	0.685	2.8	0.0	0.0
171	-95.0133740864774, 29.3918341927493	CST	48167723100	7.92E-6	9.451420091	0.0	8.6	5.4	5.5	18.4	2.0	0.28	99.0	0.2997	0.5957	27.7	0.3458	100.0	0.0	0.0	0.0	0.0	0.0	0.0	0.136822773	0.75573921	0.0	0.0	0.0	0.0	0.0	0.0	0.023446676	0.183928557	22671.90039	9.047148841	0.6373	2.8	0.0	0.0
172	-95.0248518122339, 29.372049670062	CST	48167723200	8.94E-6	9.425974429	0.0	8.6	5.4	5.5	26.7	2.0	0.16	99.0	0.9646	0.9223	26.0	0.3	94.0	0.0	0.0	0.553719008	0.0	0.0	0.578512397	0.687786961	0.903581267	0.0	0.0	0.0	0.0	0.0	0.0	0.033825408	0.218884402	27272.69922	8.603505613	0.4928	2.8	0.0	0.0
173	-95.0688349791877, 29.4014752938155	CST	48167723300	7.11E-6	9.648824657	0.0	8.6	5.4	5.5	10.9	2.0	0.16	99.0	0.7406	0.6649	22.5	0.1041	92.0	0.0	0.0	0.0	0.0	0.0	0.0	0.510560147	0.75573921	0.0	0.0	0.0	0.0	0.0	0.0	0.02131984	0.16615306	54863.10156	8.400863765	0.3603	2.8	0.0	0.0
174	-95.1397766136887, 29.4105958679681	CST	48167723400	7.37E-6	9.880162557	0.0	8.6	5.4	5.5	12.5	0.0	0.16	100.0	0.6026	0.3719	23.8	0.0697	94.0	0.0	0.0	0.0	0.0	0.0	0.0	0.38292011	0.449035813	0.0	0.947658402	0.0	0.0	0.0	0.0	0.023873634	0.166238242	58272.19922	8.728065471	0.3507	2.8	0.0	0.0
175	-95.0705751723341, 29.3554007944501	CST	48167723501	0.0	9.498536073	0.0	8.6	5.4	5.5	7.2	2.0	0.0	100.0	0.4823	0.1871	26.4	0.1041	100.0	0.0	0.0	0.0	0.0	0.0	0.0	0.0	0.238751148	0.0	0.0	0.0	0.0	0.0	0.0	0.0	0.0	7563.879883	8.080773126	0.2732	2.8	0.0	0.0
176	-95.1259347312425, 29.3538449142429	CST	48167723502	0.0	9.633428311	0.0	8.6	5.4	5.5	15.8	2.0	0.0	100.0	0.5557	0.3827	22.8	0.0832	100.0	0.0	0.0	0.0	0.0	0.0	0.0	0.607897153	0.449035813	0.0	0.947658402	0.0	0.0	0.0	0.0	0.0	0.0	65750.39844	8.512503358	0.4167	2.8	0.0	0.0
177	-95.0341829157775, 29.2895968718898	CST	48167723600	7.11E-6	9.188040183	0.0	8.6	5.4	5.5	17.4	2.0	0.2	100.0	0.4386	0.2596	22.5	0.2455	92.0	0.0	0.0	0.935720845	0.0	0.0	0.921028466	0.687786961	0.639118457	0.0	0.0	0.0	0.872359963	0.0	0.0	0.027177601	0.154300104	30315.5	7.935536572	0.5482	2.8	0.0	0.0
178	-94.9844272129835, 29.3435728480047	CST	48167723700	8.07E-6	9.24705936	0.0	8.6	5.4	5.5	17.2	2.0	0.34	99.0	0.9943	0.6262	30.6	0.5796	90.0	0.0	0.0	0.934802571	0.0	0.0	0.900826446	0.38292011	0.449035813	0.0	0.0	0.0	0.0	0.0	0.0	0.025024713	0.175626941	9529.889648	8.793847406	0.8343	2.8	0.0	0.0
179	-94.9444504452595, 29.3336117770312	CST	48167723800	9.38E-6	9.098838356	0.0	8.6	5.4	5.5	6.6	2.0	0.15	99.0	0.3595	0.1336	22.7	0.0949	100.0	0.0	0.0	0.98989899	0.0	0.0	0.94214876	0.86134068	0.75573921	0.0	0.0	0.0	0.872359963	0.0	0.966023875	0.02282885	0.230534932	16261.5	8.233775179	0.1757	2.8	0.0	0.0
180	-94.5792828643346, 29.4850709488863	CST	48167723900	4.73E-6	8.60226758	0.0	8.6	5.4	5.5	26.6	1.0	0.14	99.0	0.434	0.4621	19.1	0.2002	100.0	0.0	0.0	0.998163453	0.0	0.0	0.922865014	0.687786961	0.238751148	0.0	0.0	0.0	0.0	0.0	0.0	0.010187721	0.109524574	7596.779785	8.303831449	0.2745	2.8	0.999453	5.47E-4
181	-94.8043096739929, 29.3296726703937	CST	48167724000	8.75E-6	8.757793607	0.0	8.6	5.4	5.5	14.2	2.0	0.35	100.0	0.0381	0.7471	22.0	0.3768	97.0	0.0	0.0	0.645546373	0.0	0.0	0.578512397	0.978879706	0.639118457	0.0	0.0	0.0	0.964187328	0.0	0.0	0.01166029	0.489111532	9892.040039	7.223036975	0.9818	2.8	0.929994	0.061215
182	-94.760332808167, 29.3200428235796	CST	48167724101	0.0	8.64247032	0.0	8.6	5.4	5.5	19.9	2.0	0.0	100.0	0.5166	0.9037	22.0	0.4996	100.0	0.0	0.0	0.0	0.0	0.0	0.0	0.754820937	0.238751148	0.0	0.0	0.0	0.0	0.0	0.0	0.0	0.0	5288.100098	7.492321424	0.7259	2.8	0.908534	0.052488
183	-94.7713876302252, 29.3177751464228	CST	48167724200	5.65E-6	8.661043835	0.0	8.6	5.4	5.5	11.6	1.0	0.31	100.0	0.0197	0.8626	24.1	0.3125	89.0	0.0	0.0	0.676767677	0.0	0.0	0.0	0.38292011	0.238751148	0.0	0.0	0.0	0.0	0.0	0.0	0.010819634	0.168664296	1878.560059	7.238680715	0.5991	2.8	0.835488	0.092822
184	-94.7803696836006, 29.3077342406015	CST	48167724300	6.08E-6	8.659225571	0.0	8.6	5.4	5.5	16.5	1.0	0.26	100.0	0.2426	0.7924	23.2	0.4922	96.0	0.0	0.0	0.0	0.0	0.0	0.0	0.86134068	0.238751148	0.0	0.0	0.0	0.0	0.0	0.0	0.010840386	0.233285452	4133.959961	8.419060935	0.5672	2.8	0.835488	0.092822
185	-94.7843644108777, 29.2989968024653	CST	48167724400	6.36E-6	8.64970411	0.0	8.6	5.4	5.5	29.6	1.0	0.28	100.0	0.3535	0.8634	24.1	0.6121	97.0	0.0	0.0	0.0	0.0	0.0	0.0	0.607897153	0.238751148	0.0	0.0	0.0	0.0	0.0	0.0	0.011103152	0.186887032	3017.310059	8.864643614	0.761	2.8	0.835488	0.092822
186	-94.7945225947613, 29.3037552313692	CST	48167724500	1.07E-5	8.676758904	0.0	8.6	5.4	5.5	19.7	0.0	0.27	100.0	0.4254	0.5548	22.0	0.1908	100.0	0.0	0.0	0.620752984	0.0	0.0	0.0	0.957759412	0.238751148	0.0	0.0	0.0	0.0	0.0	0.0	0.012393187	0.254775305	1203.719971	8.292024503	0.4182	2.8	1.0	0.0
187	-94.8080762555402, 29.2976545281088	CST	48167724600	9.1E-6	8.691227397	0.0	8.6	5.4	5.5	23.2	1.0	0.46	100.0	0.9753	0.9666	27.6	0.739	100.0	0.0	0.0	0.0	0.0	0.0	0.0	0.607897153	0.238751148	0.0	0.0	0.0	0.872359963	0.0	0.0	0.01212446	0.415776085	1692.839966	8.074356012	0.9701	2.8	1.0	0.0
188	-94.799810271232, 29.2946113099244	CST	48167724700	8.82E-6	8.671055708	0.0	8.6	5.4	5.5	32.7	1.0	0.36	100.0	0.9057	0.4295	29.3	0.6935	100.0	0.0	0.0	0.0	0.0	0.0	0.0	0.607897153	0.238751148	0.0	0.0	0.0	0.0	0.0	0.0	0.012387376	0.214370305	2712.709961	0.0	0.8669	2.8	1.0	0.0
189	-94.792864514084, 29.2920976442082	CST	48167724800	8.67E-6	8.65345936	0.0	8.6	5.4	5.5	22.3	1.0	0.26	100.0	0.5775	0.2362	29.1	0.3668	100.0	0.0	0.0	0.0	0.0	0.0	0.0	0.38292011	0.238751148	0.0	0.0	0.0	0.0	0.0	0.0	0.012190578	0.185314609	2329.159912	0.0	0.6234	2.8	0.835488	0.092822
190	-94.8013957328761, 29.2870141473809	CST	48167724900	8.59E-6	8.649076713	0.0	8.6	5.4	5.5	32.8	1.0	0.19	100.0	0.5424	0.5099	20.5	0.5388	100.0	0.0	0.0	0.0	0.0	0.0	0.0	0.0	0.238751148	0.0	0.0	0.0	0.0	0.0	0.0	0.011823282	0.185403225	2850.360107	8.676922435	0.5951	2.8	0.835488	0.092822
191	-94.8081418551711, 29.2831867090985	CST	48167725000	9.39E-6	8.661231964	0.0	8.6	5.4	5.5	23.5	1.0	0.2	100.0	0.6212	0.5252	25.4	0.5957	100.0	0.0	0.0	0.0	0.0	0.0	0.0	0.0	0.238751148	0.0	0.0	0.0	0.0	0.0	0.0	0.011888707	0.182824185	2672.719971	0.0	0.6296	2.8	0.835488	0.092822
192	-94.8095819237035, 29.2907818193882	CST	48167725100	8.45E-6	8.683284019	0.0	8.6	5.4	5.5	31.5	1.0	0.26	100.0	0.8316	0.6348	22.2	0.704	100.0	0.0	0.0	0.0	0.0	0.0	0.0	0.754820937	0.238751148	0.0	0.0	0.0	0.0	0.0	0.0	0.012093624	0.217186967	3487.01001	8.526544766	0.8456	2.8	0.90001	0.09999
193	-94.8217105564602, 29.2904571623119	CST	48167725200	9.76E-6	8.707939726	0.0	8.6	5.4	5.5	31.2	1.0	0.26	100.0	0.9092	0.8277	22.0	0.8058	100.0	0.0	0.0	0.0	0.0	0.0	0.0	0.510560147	0.639118457	0.0	0.0	0.0	0.0	0.0	0.0	0.013468107	0.264612885	1771.180054	8.088475794	0.8791	2.8	1.0	0.0
194	-94.8269327618881, 29.28614041344	CST	48167725300	9.85E-6	8.701014612	0.0	8.6	5.4	5.5	17.6	1.0	0.15	100.0	0.9264	0.2002	21.9	0.6487	95.0	0.0	0.0	0.620752984	0.0	0.0	0.622589532	0.38292011	0.639118457	0.0	0.0	0.0	0.0	0.0	0.0	0.013945211	0.242529005	3803.949951	7.747042688	0.5835	2.8	1.0	0.0
195	-94.8207677577789, 29.2819260659112	CST	48167725400	8.51E-6	8.680720548	0.0	8.6	5.4	5.5	30.4	1.0	0.17	100.0	0.753	0.2535	25.3	0.6944	96.0	0.0	0.0	0.0	0.0	0.0	0.0	0.136822773	0.449035813	0.0	0.0	0.0	0.0	0.0	0.0	0.012018556	0.196844269	5291.279785	8.420496933	0.7322	2.8	0.90001	0.09999
196	-94.8188623153606, 29.275735603246	CST	48167725500	8.03E-6	8.662839269	0.0	8.6	5.4	5.5	13.9	0.0	0.11	100.0	0.5553	0.2666	22.3	0.1207	95.0	0.0	0.0	0.0	0.0	0.0	0.0	0.0	0.0	0.0	0.0	0.0	0.0	0.0	0.0	0.010360176	0.150946664	2655.350098	7.965687372	0.0673	2.8	0.86073	0.07858
197	-94.8321932603585, 29.2683472596714	CST	48167725600	5.99E-6	8.670147945	0.0	8.6	5.4	5.5	18.8	1.0	0.24	100.0	0.1303	0.8891	23.5	0.545	90.0	0.0	0.0	0.0	0.0	0.0	0.0	0.687786961	0.0	0.0	0.0	0.0	0.0	0.0	0.0	0.010897926	0.157314955	4404.549805	7.724314244	0.5521	2.8	0.86073	0.07858
198	-94.8430893752254, 29.2650338119273	CST	48167725700	6.54E-6	8.68052968	0.0	8.6	5.4	5.5	13.4	1.0	0.09	100.0	0.5451	0.2387	18.9	0.3444	87.0	0.0	0.0	0.738292011	0.0	0.0	0.0	0.0	0.0	0.0	0.0	0.0	0.0	0.0	0.0	0.012427826	0.166983959	3086.76001	7.242524484	0.0528	2.8	1.0	0.0
199	-94.8517082271063, 29.2813259480211	CST	48167725800	1.17E-5	8.741782648	0.0	8.6	5.4	5.5	23.7	1.0	0.25	100.0	0.7371	0.4183	27.3	0.5109	95.0	0.0	0.0	0.902662994	0.0	0.0	0.721763085	0.838383838	0.639118457	0.0	0.0	0.0	0.0	0.0	0.0	0.016573193	0.359008751	5183.350098	7.170332769	0.6424	2.8	1.0	0.0
200	-94.8627903093813, 29.2645169758107	CST	48167725900	5.28E-6	8.716171689	0.0	8.6	5.4	5.5	21.5	0.0	0.21	100.0	0.1765	0.5717	22.0	0.1035	86.0	0.0	0.0	0.887970615	0.0	0.0	0.7456382	0.607897153	0.238751148	0.0	0.0	0.0	0.964187328	0.0	0.0	0.01030081	0.117471961	3977.909912	7.107383443	0.3313	2.8	1.0	0.0
201	-94.9040085232836, 29.2420186246498	CST	48167726000	4.83E-6	8.745829224	0.0	8.6	5.4	5.5	12.0	0.0	0.12	100.0	0.1797	0.0612	18.6	0.067	100.0	0.0	0.0	0.939393939	0.0	0.0	0.802571166	0.38292011	0.238751148	0.0	0.0	0.0	0.0	0.0	0.0	0.009913856	0.105887056	5623.779785	7.387342843	0.1847	2.8	1.0	0.0
202	-95.0089314617958, 29.1685760395877	CST	48167726100	4.2E-6	8.754081278	0.0	8.6	5.4	5.5	11.2	1.0	0.12	100.0	0.3581	0.0587	14.1	0.0082	100.0	0.0	0.0	0.971533517	0.0	0.0	0.846648301	0.270890725	0.0	0.0	0.0	0.0	0.0	0.0	0.0	0.009171484	0.0830742	3721.580078	7.244458378	0.0359	2.8	0.876336	0.0
203	-94.9152499816756, 29.3585853466739	CST	48167726200	0.0	9.074849315	0.0	8.6	5.4	5.5	28.9	2.0	0.27	99.0	0.8442	0.8885	22.0	0.676	100.0	0.0	0.0	0.553719008	0.0	0.0	0.578512397	0.978879706	0.75573921	0.983471074	0.999081726	1.0	0.996326905	0.993572084	0.995408632	0.0	0.0	33420.5	8.663321047	0.8064	2.8	0.0	0.0
204	-96.0483899634612, 30.3149967723497	CST	48185180101	0.0	9.623991781	0.0	8.6	5.4	5.5	19.9	0.0	0.0	100.0	0.6495	0.9664	17.4	0.6137	92.0	0.0	0.0	0.0	0.0	0.0	0.0	0.0	0.238751148	0.0	0.0	0.0	0.0	0.0	0.0	0.0	0.0	17882.90039	10.03637333	0.6819	2.8	0.095596	0.0
205	-95.8916830484019, 30.2966270809221	CST	48185180102	0.0	9.820550685	0.0	8.6	5.4	5.5	32.6	1.0	0.0	100.0	0.685	0.5093	27.4	0.376	67.0	0.0	0.0	0.0	0.0	0.0	0.0	0.0	0.449035813	0.0	0.0	0.0	0.0	0.0	0.0	0.0	0.0	3267.209961	9.620165014	0.5862	2.8	0.002713	7.0E-6
206	-95.9340910159731, 30.4088606856593	CST	48185180200	0.0	9.63892968	0.0	8.6	5.4	5.5	7.1	1.0	0.21	100.0	0.5863	0.8714	22.0	0.4698	87.0	0.0	0.0	0.0	0.0	0.0	0.0	0.0	0.238751148	0.0	0.0	0.0	0.0	0.0	0.0	0.0	0.0	10872.59961	9.867044267	0.6664	2.8	0.009571	0.0
207	-95.9031443681253, 30.6868028000252	CST	48185180302	0.0	9.448408219	0.0	8.6	5.4	5.5	19.6	1.0	0.0	100.0	0.8322	0.3063	21.6	0.0867	100.0	0.0	0.0	0.0	0.0	0.0	0.0	0.0	0.0	0.0	0.0	0.0	0.0	0.0	0.0	0.0	0.0	181.7460022	9.60783526	0.6135	2.8	0.042273	0.0
208	-96.0831491132969, 30.2825304946053	CST	48185180400	0.0	9.618319635	0.0	8.6	5.4	5.5	12.8	0.0	0.0	100.0	0.5076	0.285	22.0	0.3749	100.0	0.0	0.0	0.0	0.0	0.0	0.0	0.0	0.0	0.0	0.0	0.0	0.0	0.0	0.0	0.0	0.0	1913.900024	10.1024213	0.6885	2.8	1.0	0.0
209	-94.5644820039684, 30.3420475656504	CST	48199030100	0.0	8.995150685	0.0	8.6	5.4	5.5	23.3	1.0	0.0	100.0	0.466	0.484	19.8	0.0323	100.0	0.0	0.0	0.0	0.0	0.0	0.0	0.0	0.238751148	0.0	0.0	0.0	0.0	0.0	0.0	0.0	0.0	294.697998	8.250438768	0.6165	2.8	0.002045	0.0
210	-94.4072984940244, 30.157441073174	CST	48199030200	0.0	9.052377169	0.0	8.6	5.4	5.5	14.1	0.0	0.0	100.0	0.4568	0.3312	22.2	0.0138	75.0	0.0	0.0	0.0	0.0	0.0	0.0	0.0	0.0	0.0	0.0	0.0	0.0	0.0	0.0	0.0	0.0	19777.19922	8.225343435	0.1642	2.8	0.462309	0.0
211	-95.3632038713508, 29.7574153789671	CST	48201100000	2.58E-5	11.48920822	0.124638683	7.4	4.8	4.7	8.1	0.0	0.21	96.0	0.0427	0.8991	18.7	0.5096	97.0	0.996326905	0.922865014	0.676767677	0.971533517	0.862258953	0.767676768	0.999081726	1.0	0.0	0.947658402	0.0	0.0	0.0	0.0	0.084033466	0.84272098	80108.29688	12.4163566	0.2757	2.4	0.064226	0.020651
212	-95.3517044152979, 29.7670738513158	CST	48201210100	2.31E-5	11.49563105	1.188093019	8.0	2.4	3.2	0.0	1.0	0.0	99.0	0.2962	0.8837	22.0	0.7744	100.0	0.666666667	0.922865014	0.809917355	0.875114784	0.767676768	0.622589532	0.687786961	0.966023875	0.0	0.0	0.0	0.0	0.0	0.0	0.080508864	0.811519554	66814.79688	11.76856951	0.4032	1.4	0.0341	0.004204
213	-95.3621919702817, 29.7864358586093	CST	48201210400	1.83E-5	11.49949863	0.211634559	9.3	7.6	7.0	30.2	1.0	0.22	97.0	0.9624	0.9257	22.6	0.9392	97.0	0.853076217	0.973370064	0.820936639	0.943067034	0.921028466	0.78328742	0.510560147	0.639118457	0.0	0.0	0.0	0.0	0.0	0.0	0.058352339	0.510523643	89979.10156	12.25150541	0.9354	4.0	0.034926	0.002359
214	-95.3603958658007, 29.7952589994536	CST	48201210500	1.82E-5	11.47835342	0.240128648	9.3	8.2	7.4	35.8	1.0	0.22	97.0	0.7933	0.9301	23.3	0.9263	97.0	0.853076217	0.990817264	0.787878788	0.875114784	0.767676768	0.822773186	0.950413223	0.238751148	0.0	0.0	0.0	0.0	0.0	0.0	0.058118713	0.481066483	81334.5	11.67427789	0.9722	4.4	0.033023	0.00457
215	-95.3653903565015, 29.8070418088155	CST	48201210600	2.01E-5	11.47178904	0.125441546	7.6	6.4	5.1	20.1	1.0	0.07	97.0	0.512	0.2809	23.1	0.7461	82.0	0.853076217	0.95959596	0.620752984	0.0	0.0	0.0	0.838383838	0.903581267	0.0	0.0	0.0	0.0	0.0	0.0	0.068299793	0.581435288	80368.29688	10.85174025	0.4276	2.9	3.41E-4	6.09E-4
216	-95.3535067824481, 29.8067245591616	CST	48201210700	1.89E-5	11.45991142	0.374138036	9.6	8.0	7.4	36.4	0.0	0.16	98.0	0.7689	0.4809	27.5	0.9474	100.0	0.931129477	0.922865014	0.0	0.0	0.0	0.0	0.38292011	0.75573921	0.0	0.0	0.0	0.0	0.0	0.966023875	0.06135144	0.521456614	51841.5	11.24499839	0.9599	4.6	0.0	0.0
217	-95.3450712708697, 29.7944119288734	CST	48201210800	2.56E-5	11.47569224	0.542011978	10.6	9.0	9.5	38.2	1.0	0.24	98.0	0.7124	0.778	30.8	0.8986	100.0	0.853076217	0.997245179	0.0	0.0	0.0	0.0	0.991735537	0.966023875	0.0	0.0	0.0	0.872359963	0.0	1.0	0.081708779	0.67468593	78249.20313	11.58424224	0.9267	6.1	0.0183	0.058966
218	-95.3312029783977, 29.8041755714469	CST	48201210900	2.26E-5	11.44682101	0.737898883	11.5	10.5	11.3	28.3	0.0	0.34	99.0	0.8555	0.2284	30.9	0.8058	94.0	0.853076217	0.973370064	0.926538108	0.776859504	0.882460973	0.906336088	0.136822773	0.840220386	0.0	0.0	0.0	0.0	0.0	0.0	0.076458515	0.655571756	44898.69922	10.86777678	0.8721	8.0	0.127192	0.05106
219	-95.3321740647226, 29.7971003867386	CST	48201211000	1.93E-5	11.45659087	0.507805335	10.8	9.4	9.2	36.9	0.0	0.27	99.0	0.6158	0.5767	25.6	0.9409	94.0	0.853076217	0.984389348	0.723599633	0.0	0.0	0.578512397	0.38292011	0.75573921	0.0	0.0	0.0	0.0	0.0	0.0	0.061534655	0.49220626	45096.69922	11.3950384	0.915	6.8	0.100247	0.05276
220	-95.3320283133404, 29.7870780395859	CST	48201211100	1.92E-5	11.4727105	0.4493113	11.3	10.1	10.8	25.7	2.0	0.32	98.0	0.9331	0.4216	28.7	0.8993	98.0	0.853076217	0.997245179	0.0	0.0	0.0	0.0	0.510560147	0.75573921	0.0	0.0	0.0	0.0	0.0	0.0	0.061948522	0.479395819	84140.29688	12.68674471	0.9739	7.2	0.097667	0.052556
221	-95.3203969062835, 29.7982000032811	CST	48201211200	1.9E-5	11.44400822	0.755065071	11.7	10.3	10.8	19.4	1.0	0.3	99.0	0.658	0.6849	29.8	0.9124	96.0	0.0	0.922865014	0.858585859	0.776859504	0.804407713	0.815426997	0.136822773	0.449035813	0.0	0.0	0.0	0.0	0.0	0.0	0.059923565	0.445292758	35164.60156	11.96018283	0.7736	7.6	0.709199	0.289561
222	-95.327401738182, 29.777425348764	CST	48201211300	2.32E-5	11.48188402	0.491271306	11.6	10.4	11.0	24.7	2.0	0.41	98.0	0.9559	0.8114	30.1	0.8599	96.0	0.666666667	0.990817264	0.0	0.0	0.0	0.0	0.687786961	0.903581267	0.0	0.0	0.0	0.0	0.0	0.0	0.081122436	0.659627777	71322.79688	12.35973684	0.9724	7.7	0.0	0.058245
223	-95.3281494677695, 29.765885796617	CST	48201211400	1.94E-5	11.49592055	0.260843716	10.7	6.7	7.8	24.0	2.0	0.33	98.0	0.9291	0.7298	28.2	0.7734	90.0	0.853076217	0.984389348	0.0	0.707070707	0.0	0.0	0.986225895	0.94214876	0.0	0.0	0.0	0.0	0.0	0.966023875	0.064479933	0.524589187	52133.30078	12.58822665	0.8811	4.9	0.033831	0.002865
224	-95.2969592715864, 29.7665154959651	CST	48201211500	2.64E-5	11.42937991	0.218568503	8.8	6.8	6.0	35.3	2.0	0.1	99.0	0.5064	0.6878	22.2	0.983	92.0	0.853076217	0.973370064	0.0	0.0	0.0	0.0	0.991735537	0.75573921	0.983471074	0.0	0.0	0.0	0.0	0.0	0.081965212	0.574874338	105523.0	11.95687152	0.8728	3.3	0.0	0.0
225	-95.3115655261724, 29.7809671560314	CST	48201211600	2.31E-5	11.45307671	0.407996667	9.1	8.1	6.9	28.9	1.0	0.16	99.0	0.6835	0.5511	21.7	0.946	93.0	0.0	0.868686869	0.0	0.0	0.0	0.0	0.607897153	0.449035813	0.0	0.0	0.0	0.0	0.0	0.0	0.078684753	0.583158909	37311.5	12.04858135	0.8782	4.3	0.0	0.0
226	-95.3046613424215, 29.8002379014275	CST	48201211700	1.96E-5	11.40995069	0.84707327	11.8	10.8	11.4	34.7	2.0	0.33	99.0	0.7567	0.8165	28.2	0.9365	96.0	0.666666667	0.868686869	0.877869605	0.905417815	0.882460973	0.802571166	0.941230487	0.449035813	0.894398531	0.0	0.0	0.0	0.0	0.0	0.060650062	0.453270117	51238.10156	11.64229831	0.9497	8.1	0.125796	0.0409
227	-95.2995200085875, 29.7838340428158	CST	48201211900	2.17E-5	11.42117352	0.358909911	9.0	7.7	6.6	33.4	1.0	0.12	99.0	0.7396	0.4788	19.3	0.9669	86.0	0.666666667	0.868686869	0.0	0.0	0.0	0.0	0.136822773	0.639118457	0.0	0.0	0.0	0.0	0.0	0.0	0.062198235	0.466572293	50808.60156	11.55611597	0.9384	3.7	0.0	0.0
228	-95.3547276042908, 29.7752017469283	CST	48201212300	0.0	11.49837626	0.278242242	9.3	9.4	8.5	28.2	1.0	0.19	97.0	0.9594	0.9411	23.2	0.9378	100.0	0.666666667	0.973370064	0.676767677	0.949494949	0.662993572	0.756657484	0.963269054	0.988980716	0.0	0.0	0.0	0.0	0.0	0.0	0.0	0.0	74090.39844	11.42844361	0.9839	4.8	0.03969	0.00435
229	-95.2846710237727, 29.7875227812966	CST	48201212400	0.0	11.38911598	0.898163927	8.8	7.5	6.5	27.4	1.0	0.09	99.0	0.544	0.6542	25.2	0.9719	100.0	0.853076217	0.984389348	0.906336088	0.776859504	0.723599633	0.854912764	0.998163453	0.97979798	0.966023875	0.0	0.0	0.982552801	0.0	0.0	0.0	0.0	72388.29688	10.95820492	0.8496	3.8	0.130926	0.05004
230	-95.2795349671084, 29.7541946191563	CST	48201212500	0.0	11.39500274	0.629967966	10.5	10.8	9.2	19.1	2.0	0.23	98.0	0.8107	0.3329	27.5	0.9485	100.0	0.931129477	1.0	0.0	0.707070707	0.0	0.0	0.988980716	0.966023875	0.990817264	0.0	0.980716253	0.872359963	0.0	0.0	0.0	0.0	72765.70313	11.3867075	0.817	7.7	0.10355	0.011248
231	-95.3435817996936, 29.8151861633517	CST	48201220100	2.85E-5	11.44130411	0.661089396	10.6	7.8	7.9	38.1	1.0	0.26	99.0	0.8896	0.5214	26.2	0.9587	100.0	0.666666667	0.868686869	0.0	0.0	0.0	0.0	0.687786961	0.903581267	0.0	0.0	0.0	0.0	0.0	0.0	0.107165001	0.949611363	129955.0	10.33200924	0.9467	5.4	0.0	0.0
232	-95.3651147200027, 29.816576651313	CST	48201220200	2.45E-5	11.45849224	0.276410954	8.6	6.6	5.9	31.8	1.0	0.07	97.0	0.283	0.2286	22.5	0.886	81.0	0.853076217	0.95959596	0.0	0.0	0.0	0.0	0.687786961	0.903581267	0.0	0.0	0.0	0.0	0.0	0.0	0.088520397	0.807532862	43840.10156	0.0	0.6607	3.1	0.004001	7.61E-4
233	-95.3657394765071, 29.8242092657743	CST	48201220300	1.73E-5	11.44596986	0.170383222	8.4	5.9	5.4	40.1	1.0	0.08	97.0	0.2878	0.361	24.9	0.9275	96.0	0.853076217	0.868686869	0.0	0.0	0.0	0.0	0.687786961	0.94214876	0.0	0.0	0.0	0.0	0.0	0.0	0.055213275	0.439521107	69617.89844	10.92173757	0.7642	2.8	0.0	0.002532
234	-95.366060617709, 29.8330385351542	CST	48201220400	1.72E-5	11.43079087	0.153122721	8.8	6.0	5.8	26.8	0.0	0.13	97.0	0.794	0.7246	20.9	0.9552	92.0	0.853076217	0.776859504	0.0	0.0	0.0	0.0	0.805325987	0.639118457	0.0	0.0	0.0	0.0	0.0	0.0	0.067258162	0.40662943	76904.39844	10.98457737	0.9002	3.0	0.0	0.0
235	-95.3814699377207, 29.8362005586519	CST	48201220500	1.67E-5	11.43951963	0.149492639	9.8	10.9	10.5	33.7	1.0	0.22	98.0	0.6371	0.99	27.7	0.8881	91.0	0.666666667	0.994490358	0.0	0.0	0.0	0.0	0.924701561	0.840220386	0.894398531	0.0	0.0	0.0	0.0	0.0	0.067972753	0.397328233	48538.60156	10.63192787	0.8726	6.2	0.009246	0.013768
236	-95.3669677728171, 29.8418271040596	CST	48201220600	1.64E-5	11.42156803	0.204875272	9.6	6.4	6.8	37.7	1.0	0.16	97.0	0.5248	0.5652	25.5	0.9657	89.0	0.0	0.95959596	0.0	0.0	0.0	0.0	0.687786961	0.449035813	0.0	0.0	0.0	0.0	0.0	0.0	0.064718302	0.376148401	63841.39844	10.90697681	0.8051	3.5	0.0	0.0
237	-95.3496588474355, 29.8343290692918	CST	48201220700	1.94E-5	11.40984292	0.276143967	10.0	7.9	8.1	33.9	1.0	0.22	98.0	0.8446	0.8636	27.7	0.9462	93.0	0.666666667	0.984389348	0.0	0.0	0.0	0.0	0.924701561	0.840220386	0.0	0.0	0.0	0.0	0.0	0.0	0.078673974	0.455126092	162975.0	10.82611945	0.9906	4.9	0.0	0.0
238	-95.3387098894403, 29.8308359150132	CST	48201220800	2.3E-5	11.41054247	0.318752115	11.9	8.8	10.5	35.8	0.0	0.41	99.0	0.8302	0.66	26.1	0.9347	96.0	0.0	0.868686869	0.0	0.0	0.0	0.0	0.754820937	0.449035813	0.0	0.0	0.0	0.0	0.0	0.0	0.100010503	0.607091818	98733.39844	10.60632367	0.9977	6.6	0.0	0.0
239	-95.3376320061348, 29.8488558849278	CST	48201220900	2.28E-5	11.36813333	0.4246799	9.3	6.5	6.3	47.5	1.0	0.1	99.0	0.6672	0.5959	29.5	0.9746	95.0	0.0	0.922865014	0.801652893	0.0	0.723599633	0.811753903	0.607897153	0.449035813	0.0	0.0	0.0	0.0	0.0	0.0	0.101054526	0.590316094	31732.90039	10.27715683	0.8818	3.5	0.07072	0.018747
240	-95.3446723062685, 29.8597664497766	CST	48201221000	1.6E-5	11.35917443	0.335829124	9.9	7.0	7.5	24.6	1.0	0.13	99.0	0.725	0.7164	25.8	0.9191	94.0	0.666666667	0.95959596	0.918273646	0.892561983	0.890725436	0.893480257	0.136822773	0.639118457	0.0	0.0	0.0	0.0	0.0	0.0	0.061833344	0.352692791	55619.30078	10.23369141	0.877	3.9	0.070703	0.018815
241	-95.3562344802554, 29.8598826999893	CST	48201221100	1.61E-5	11.3712137	0.214260882	9.0	6.6	6.7	33.6	2.0	0.13	99.0	0.3014	0.5122	21.3	0.9204	94.0	0.666666667	0.973370064	0.764921947	0.0	0.0	0.622589532	0.607897153	0.238751148	0.0	0.0	0.0	0.0	0.0	0.0	0.061423223	0.372339389	65853.89844	10.36790973	0.9641	3.3	0.0	0.020174
242	-95.3740592010102, 29.8646049425265	CST	48201221200	1.51E-5	11.38938539	0.174722512	9.0	6.8	7.0	34.5	1.0	0.05	99.0	0.5377	0.3583	23.6	0.9548	86.0	0.0	0.95959596	0.0	0.0	0.0	0.0	0.38292011	0.238751148	0.0	0.0	0.0	0.0	0.0	0.0	0.055990383	0.348884421	77796.0	10.60636948	0.6883	3.5	0.0	0.020174
243	-95.3727864457006, 29.8524073019504	CST	48201221300	1.58E-5	11.3986685	0.204037406	8.8	6.3	6.3	48.6	2.0	0.08	99.0	0.2978	0.4034	23.2	0.9608	96.0	0.0	0.990817264	0.0	0.0	0.0	0.0	0.607897153	0.449035813	0.0	0.0	0.0	0.0	0.0	0.0	0.061329279	0.349851992	108831.0	10.68277665	0.7754	3.2	0.0	0.01118
244	-95.3915767163611, 29.853434250627	CST	48201221400	1.56E-5	11.41497077	0.191513713	9.6	7.2	8.0	47.8	1.0	0.17	98.0	0.3669	0.8664	21.5	0.9487	96.0	0.0	0.990817264	0.0	0.0	0.0	0.0	0.687786961	0.238751148	0.0	0.0	0.0	0.0	0.0	0.0	0.059654921	0.355975658	57399.19922	10.60295403	0.9325	3.9	0.012372	0.011047
245	-95.39509935677, 29.8649983816293	CST	48201221500	1.44E-5	11.40286849	0.134082877	9.9	6.4	7.3	39.4	1.0	0.19	99.0	0.5068	0.9898	25.3	0.9778	93.0	0.0	0.95959596	0.0	0.0	0.0	0.0	0.805325987	0.449035813	0.0	0.0	0.0	0.0	0.0	0.0	0.043254236	0.346868566	69886.0	10.15440088	0.9534	3.8	0.00785	5.6E-5
246	-95.4011178165152, 29.8817838659126	CST	48201221600	1.38E-5	11.37615434	0.383784993	8.9	6.5	6.8	35.9	2.0	0.08	99.0	0.6302	0.4546	21.1	0.9416	91.0	0.0	0.776859504	0.0	0.0	0.0	0.0	0.974288338	0.840220386	0.0	0.0	0.0	0.0	0.0	0.0	0.041677012	0.332820253	122205.0	10.35410553	0.8262	3.3	0.062767	0.009387
247	-95.3791931964865, 29.8819513198167	CST	48201221700	1.51E-5	11.35794155	0.619109809	9.7	7.5	8.1	36.8	2.0	0.07	99.0	0.4913	0.3466	19.5	0.9445	87.0	0.0	0.0	0.0	0.0	0.0	0.0	0.805325987	0.238751148	0.0	0.0	0.0	0.0	0.0	0.0	0.059892892	0.326007491	122081.0	10.46179004	0.8164	3.9	0.071356	0.027678
248	-95.3610864415583, 29.8824048576676	CST	48201221800	1.55E-5	11.33803196	0.220220101	8.6	5.4	5.5	40.4	1.0	0.08	99.0	0.54	0.6613	27.4	0.955	87.0	0.853076217	0.776859504	0.594123049	0.851239669	0.662993572	0.0	0.38292011	0.238751148	0.0	0.0	0.0	0.0	0.0	0.0	0.063365973	0.341436706	73123.79688	10.34269789	0.8166	2.8	0.080373	0.018661
249	-95.3491211221014, 29.8818801005781	CST	48201221900	1.49E-5	11.32596712	0.382372341	8.6	5.4	5.5	35.4	1.0	0.08	100.0	0.7814	0.6504	24.6	0.9585	89.0	0.853076217	0.776859504	0.928374656	0.816345271	0.835629017	0.918273646	0.510560147	0.0	0.0	0.0	0.0	0.0	0.0	0.966023875	0.056827869	0.323266155	83650.79688	10.19887958	0.8628	2.8	0.07072	0.018747
250	-95.3370616490988, 29.8683584812892	CST	48201222000	1.91E-5	11.33394977	0.694433511	8.9	6.2	6.3	33.1	0.0	0.09	100.0	0.1947	0.7413	24.7	0.8754	100.0	0.666666667	0.776859504	0.953168044	0.0	0.862258953	0.931129477	0.754820937	0.449035813	0.0	0.0	0.0	0.0	0.0	0.0	0.076823754	0.500852014	32204.59961	10.11348427	0.836	3.2	0.7975	0.2025
251	-95.334809810536, 29.879557195346	CST	48201222100	1.74E-5	11.3204621	0.4069373	8.6	5.4	5.5	38.7	1.0	0.14	100.0	0.6279	0.8741	26.5	0.8869	100.0	0.666666667	0.0	0.968778696	0.0	0.821854913	0.917355372	0.607897153	0.449035813	0.0	0.0	0.0	0.0	0.0	0.0	0.069800063	0.430179134	87185.5	9.751832864	0.9618	2.8	0.218911	0.056129
252	-95.3236210323688, 29.8940417784434	CST	48201222200	1.8E-5	11.26153608	0.217032592	8.6	5.4	5.5	37.4	1.0	0.15	100.0	0.3167	0.7252	20.9	0.9577	87.0	0.666666667	0.0	0.0	0.0	0.0	0.0	0.687786961	0.449035813	0.0	0.0	0.0	0.0	0.0	0.0	0.071967212	0.451298123	73325.79688	10.29542388	0.94	2.8	0.0	0.21156
253	-95.3488788149135, 29.8962203942591	CST	48201222300	1.47E-5	11.29425571	0.261613449	9.3	5.0	6.1	37.8	2.0	0.11	100.0	0.3129	0.7862	24.3	0.9122	90.0	0.666666667	0.0	0.764921947	0.776859504	0.0	0.7456382	0.510560147	0.449035813	0.0	0.0	0.0	0.0	0.0	0.0	0.053769572	0.32011583	99443.39844	10.42206452	0.9204	2.7	0.291058	0.046593
254	-95.3946544095091, 29.9005750576669	CST	48201222401	0.0	11.32981735	0.506797702	9.4	6.0	7.2	40.4	2.0	0.0	100.0	0.4438	0.8444	22.0	0.9476	100.0	0.0	0.0	0.0	0.0	0.0	0.0	0.754820937	0.840220386	0.0	0.0	0.0	0.0	0.0	0.0	0.0	0.0	70891.60156	10.19368854	0.7171	3.3	0.159945	0.065508
255	-95.3884578029524, 29.9091463678532	CST	48201222402	0.0	11.30826393	0.326234413	8.6	5.4	5.5	39.2	2.0	0.0	100.0	0.3158	0.5496	23.9	0.9323	100.0	0.853076217	0.0	0.0	0.0	0.0	0.0	0.270890725	0.639118457	0.894398531	0.0	0.0	0.0	0.0	0.0	0.0	0.0	103819.0	10.41867166	0.9495	2.8	0.084134	0.07124
256	-95.4059255412235, 29.9283371359778	CST	48201222501	0.0	11.2775315	0.115516032	9.7	6.3	7.5	40.6	1.0	0.0	100.0	0.5685	0.8718	21.7	0.987	100.0	0.666666667	0.0	0.0	0.0	0.0	0.0	0.805325987	0.75573921	0.0	0.0	0.0	0.0	0.0	0.0	0.0	0.0	33465.69922	10.27926024	0.7949	3.5	0.0	0.0
257	-95.3878547864898, 29.9239113101837	CST	48201222502	0.0	11.27122009	0.229183188	8.9	6.7	6.8	34.8	2.0	0.0	100.0	0.4623	0.7534	23.5	0.9321	100.0	0.853076217	0.0	0.845730028	0.0	0.0	0.791551882	0.38292011	0.840220386	0.894398531	0.0	0.0	0.0	0.0	0.0	0.0	0.0	83326.5	10.59657474	0.9238	3.4	0.101615	0.114867
258	-95.4041069126807, 29.9206073519002	CST	48201222503	0.0	11.30514886	0.181671125	9.9	6.3	7.4	42.7	1.0	0.0	100.0	0.5861	0.9751	21.4	0.9659	100.0	0.853076217	0.0	0.0	0.0	0.0	0.0	0.0	0.449035813	0.0	0.0	0.0	0.0	0.0	0.0	0.0	0.0	61850.39844	10.27965876	0.9772	3.5	0.030874	0.088885
259	-95.3977444021099, 29.9357533234434	CST	48201222600	1.7E-5	11.26557534	0.043458574	10.2	6.2	7.8	40.9	1.0	0.24	100.0	0.5315	0.6891	25.6	0.9855	100.0	0.853076217	0.0	0.712580349	0.707070707	0.862258953	0.78328742	0.38292011	0.94214876	0.0	0.0	0.0	0.0	0.0	0.0	0.051931395	0.418311956	76121.20313	10.23097495	0.9561	4.1	0.182458	0.049044
260	-95.3357676283447, 29.9351081575203	CST	48201222700	1.61E-5	11.18732694	0.130669871	12.2	7.7	9.4	21.1	2.0	0.46	100.0	0.9174	0.7317	28.4	0.7495	100.0	0.957759412	0.0	0.921028466	0.905417815	0.788797062	0.899908173	0.950413223	0.94214876	0.0	0.0	0.0	0.0	0.0	0.0	0.057543214	0.372921103	98471.5	10.27903407	0.9616	5.8	0.016144	0.002142
261	-95.3661957010465, 29.918071537434	CST	48201222800	1.42E-5	11.26343835	0.290998288	8.6	5.4	5.5	40.5	2.0	0.1	100.0	0.6039	0.659	24.3	0.9273	93.0	0.976124885	0.0	0.939393939	0.776859504	0.876033058	0.940312213	0.607897153	0.639118457	0.894398531	0.0	0.0	0.0	0.0	0.0	0.050631347	0.30757119	91082.20313	10.36723008	0.8849	2.8	0.207609	0.112694
262	-95.3448479595818, 29.9144138868169	CST	48201222900	1.41E-5	11.24823014	0.770294877	8.6	5.4	5.5	43.0	2.0	0.07	100.0	0.4627	0.493	25.0	0.9726	89.0	0.931129477	0.0	0.943067034	0.875114784	0.928374656	0.953168044	0.38292011	0.238751148	0.0	0.0	0.0	0.0	0.0	0.0	0.04993313	0.311186126	123222.0	10.30297764	0.7974	2.8	0.271269	0.056861
263	-95.3191233808322, 29.9124051453945	CST	48201223001	0.0	11.1991653	0.351548329	8.6	5.4	5.5	38.6	1.0	0.0	100.0	0.5164	0.522	25.5	0.9723	100.0	0.666666667	0.0	0.0	0.0	0.662993572	0.578512397	0.754820937	0.238751148	0.0	0.0	0.0	0.0	0.0	0.0	0.0	0.0	64182.10156	10.1658473	0.8187	2.8	0.194801	0.13269
264	-95.3276874695207, 29.9067789950584	CST	48201223002	0.0	11.24161187	0.438532068	8.6	5.4	5.5	38.9	1.0	0.0	100.0	0.7429	0.8221	24.3	0.9966	100.0	0.0	0.0	0.0	0.0	0.0	0.0	0.136822773	0.0	0.0	0.0	0.0	0.0	0.0	0.0	0.0	0.0	42443.60156	0.0	0.8322	2.8	0.057936	0.45553
265	-95.3232677018004, 29.9253277537356	CST	48201223100	1.52E-5	11.1896	0.384741385	8.6	5.4	5.5	27.7	1.0	0.14	100.0	0.7432	0.5438	24.1	0.7966	100.0	0.0	0.0	0.855831038	0.776859504	0.907254362	0.906336088	0.607897153	0.639118457	0.0	0.0	0.0	0.0	0.0	0.0	0.051504968	0.332114555	46441.19922	10.1405471	0.785	2.8	0.022469	0.001192
266	-95.3300244280826, 29.814054861702	CST	48201230100	2.68E-5	11.43036347	0.470043146	11.4	9.2	9.2	28.6	1.0	0.34	99.0	0.6164	0.7521	27.5	0.8106	94.0	0.0	0.776859504	0.888888889	0.0	0.723599633	0.879706152	0.607897153	0.840220386	0.0	0.0	0.0	0.0	0.0	0.0	0.096921294	0.819765065	98078.79688	10.14724241	0.8249	6.8	0.009599	5.8E-5
267	-95.3056249635723, 29.8194899651496	CST	48201230200	1.89E-5	11.37424475	1.127120587	11.2	9.0	9.1	21.6	2.0	0.4	99.0	0.926	0.9029	31.1	0.7874	97.0	0.666666667	0.776859504	0.956841139	0.0	0.845730028	0.932966024	0.950413223	0.639118457	0.894398531	0.0	0.0	0.0	0.0	0.0	0.059884606	0.440616256	98564.89844	10.87727787	0.8703	6.6	0.079454	0.006063
268	-95.3127013723517, 29.8347367145244	CST	48201230300	1.6E-5	11.36759087	0.631597705	11.0	10.4	10.1	25.7	2.0	0.31	99.0	0.8444	0.4032	29.9	0.8316	100.0	0.0	0.776859504	0.0	0.0	0.0	0.0	0.136822773	0.0	0.0	0.0	0.0	0.0	0.0	0.0	0.059620275	0.314113252	30434.5	10.23409152	0.8862	7.6	0.0	0.0
269	-95.3252162117769, 29.8306326834201	CST	48201230400	1.74E-5	11.38679909	0.499033405	10.0	7.4	7.1	25.0	2.0	0.22	99.0	0.5141	0.4932	30.1	0.9085	100.0	0.0	0.868686869	0.0	0.0	0.0	0.0	0.270890725	0.449035813	0.0	0.0	0.0	0.0	0.0	0.0	0.065461512	0.36464224	95082.29688	10.38889471	0.8389	5.0	0.0	0.0
270	-95.3287208495852, 29.8486169495941	CST	48201230500	1.62E-5	11.36529315	0.379976271	9.2	7.6	6.9	30.2	1.0	0.17	99.0	0.7164	0.7287	24.5	0.9214	100.0	0.666666667	0.984389348	0.845730028	0.892561983	0.835629017	0.818181818	0.754820937	0.639118457	0.0	0.0	0.0	0.0	0.0	0.0	0.060100706	0.34665455	78710.60156	9.649398824	0.8887	4.3	0.075354	0.026941
271	-95.3091692998673, 29.8448842354553	CST	48201230600	1.62E-5	11.340179	0.658035865	10.8	9.7	9.7	24.4	1.0	0.36	99.0	0.9647	0.1422	30.5	0.8664	95.0	0.0	0.868686869	0.771349862	0.0	0.0	0.701561065	0.607897153	0.238751148	0.0	0.0	0.0	0.0	0.0	0.0	0.059465995	0.305808234	39393.89844	9.82184859	0.9542	7.0	4.63E-4	0.009329
272	-95.3099270717093, 29.8529541018475	CST	48201230700	1.55E-5	11.31559361	0.539732682	11.6	8.9	9.6	21.0	1.0	0.35	99.0	0.9705	0.8488	29.0	0.8138	95.0	0.666666667	0.868686869	0.784205693	0.839302112	0.862258953	0.802571166	0.136822773	0.238751148	0.0	0.0	0.0	0.0	0.0	0.0	0.057020457	0.291542788	45675.60156	9.980761422	0.9029	6.7	0.053093	0.008838
273	-95.2936869732766, 29.8398550763119	CST	48201230800	1.57E-5	11.32720366	1.048143916	10.8	8.8	8.6	29.2	2.0	0.27	99.0	0.862	0.4375	31.2	0.8712	100.0	0.666666667	0.868686869	0.0	0.0	0.0	0.0	0.136822773	0.0	0.0	0.0	0.0	0.0	0.0	0.0	0.057930172	0.291292441	36460.19922	10.09695988	0.8059	6.3	0.047018	0.008895
274	-95.2809262076166, 29.8179295319115	CST	48201230900	1.71E-5	11.33693698	0.721075316	11.3	8.9	8.9	22.5	2.0	0.37	99.0	0.8933	0.6233	34.3	0.7455	100.0	0.931129477	0.868686869	0.975206612	0.0	0.723599633	0.925619835	0.946740129	0.449035813	0.0	0.0	0.0	0.0	0.0	0.0	0.052174216	0.357195428	66309.29688	10.60701469	0.9187	6.6	0.027384	0.007401
275	-95.27701814948, 29.8401908577734	CST	48201231000	1.5E-5	11.29543653	1.886973237	10.5	8.2	8.2	28.1	2.0	0.28	99.0	0.7032	0.8561	29.2	0.8031	100.0	0.666666667	0.868686869	0.976124885	0.936639118	0.970615243	0.988062443	0.38292011	0.0	0.0	0.0	0.0	0.0	0.0	0.0	0.053489852	0.276934908	71562.70313	10.34909824	0.8277	5.6	0.047295	0.011677
276	-95.2525804634744, 29.8289808978792	CST	48201231100	1.6E-5	11.25959635	2.096986475	10.2	7.1	7.7	25.1	1.0	0.2	99.0	0.6015	0.6724	28.4	0.8791	94.0	0.931129477	0.868686869	0.966942149	0.930211203	0.950413223	0.966942149	0.924701561	0.0	0.0	0.947658402	0.0	0.872359963	0.0	0.0	0.068206253	0.2530504	71161.79688	10.37497109	0.9235	4.4	0.09704	0.005341
277	-95.2461862403951, 29.8652806025872	CST	48201231200	1.54E-5	11.17929589	0.713250334	11.6	6.6	8.1	24.4	2.0	0.36	100.0	0.8916	0.9002	27.9	0.8088	100.0	0.666666667	0.0	0.912764004	0.921028466	0.907254362	0.909090909	0.38292011	0.0	0.0	0.0	0.0	0.0	0.0	0.0	0.0670473	0.255978991	122390.0	10.21462812	0.9121	5.0	0.40044	0.069288
278	-95.2716865524525, 29.8577016844628	CST	48201231300	1.47E-5	11.24080365	0.596305978	11.1	8.0	8.6	21.8	2.0	0.37	99.0	0.8469	0.7001	25.6	0.7179	100.0	0.666666667	0.776859504	0.947658402	0.776859504	0.95224977	0.963269054	0.270890725	0.0	0.0	0.0	0.0	0.0	0.0	0.0	0.052931161	0.268214939	72400.29688	10.02758976	0.8439	5.9	0.188353	0.018077
279	-95.2857818538877, 29.8648826308735	CST	48201231400	1.48E-5	11.25528219	0.698051128	10.8	9.1	8.0	17.7	1.0	0.35	99.0	0.9523	0.2738	31.2	0.6676	100.0	0.666666667	0.868686869	0.855831038	0.816345271	0.910927456	0.885215794	0.136822773	0.0	0.0	0.0	0.0	0.0	0.0	0.0	0.054876079	0.268515759	36106.30078	10.00897507	0.7796	6.4	0.191628	0.017524
280	-95.2965306785467, 29.8598155748498	CST	48201231500	1.42E-5	11.29034429	0.692099089	11.2	9.8	9.5	20.8	1.0	0.42	99.0	0.9897	0.8129	33.1	0.7172	94.0	0.0	0.868686869	0.924701561	0.0	0.910927456	0.945821855	0.510560147	0.0	0.0	0.0	0.0	0.0	0.0	0.0	0.048982349	0.274093821	26844.30078	9.982791973	0.8751	7.3	0.16575	0.010304
281	-95.3075493992355, 29.8617199267631	CST	48201231600	1.46E-5	11.30614886	0.601448644	10.6	9.1	8.5	18.9	1.0	0.3	99.0	0.5698	0.3708	29.2	0.7354	95.0	0.666666667	0.0	0.880624426	0.875114784	0.821854913	0.835629017	0.270890725	0.0	0.0	0.0	0.0	0.0	0.0	0.0	0.052257314	0.288662538	36033.5	10.24462717	0.7232	6.4	0.19125	0.013802
282	-95.3198332971543, 29.8761505594949	CST	48201231700	1.53E-5	11.30377352	0.45857574	10.5	9.2	9.9	42.1	1.0	0.1	100.0	0.5089	0.4826	24.6	0.9711	95.0	0.853076217	0.868686869	0.931129477	0.875114784	0.930211203	0.926538108	0.895316804	0.639118457	0.0	0.0	0.0	0.0	0.0	0.0	0.055425312	0.322371651	67142.39844	9.996064871	0.8331	5.1	0.228482	0.058815
283	-95.3064820633814, 29.8770993826627	CST	48201231800	1.48E-5	11.26546758	0.409934716	9.7	7.4	7.1	26.3	1.0	0.16	100.0	0.7913	0.8033	23.7	0.8595	85.0	0.853076217	0.922865014	0.0	0.0	0.0	0.0	0.687786961	0.238751148	0.0	0.0	0.0	0.0	0.0	0.0	0.056694532	0.285446131	47677.19922	10.11887107	0.8312	4.7	0.0	0.0
284	-95.2789774131745, 29.8824411564599	CST	48201231900	1.41E-5	11.2096694	0.564625276	10.6	7.7	7.7	21.5	2.0	0.4	100.0	0.8013	0.3412	27.9	0.6764	92.0	0.853076217	0.922865014	0.0	0.0	0.0	0.0	0.38292011	0.0	0.0	0.0	0.0	0.0	0.0	0.0	0.051416598	0.255482074	94935.29688	10.23669674	0.7917	5.4	0.251641	0.124999
285	-95.2704004807924, 29.9042966296844	CST	48201232000	1.34E-5	11.12993607	0.407334303	11.0	8.9	8.5	32.2	0.0	0.17	100.0	0.6062	0.3729	23.7	0.8905	83.0	0.853076217	0.868686869	0.694214876	0.707070707	0.0	0.622589532	0.38292011	0.238751148	0.0	0.0	0.0	0.0	0.0	0.0	0.046980042	0.261127067	88942.70313	10.23299655	0.6829	6.3	0.281587	0.096177
286	-95.3063062785029, 29.9053054700024	CST	48201232100	1.45E-5	11.20299726	0.546384412	8.6	5.4	5.5	42.5	1.0	0.15	100.0	0.5562	0.9516	25.6	0.9715	84.0	0.853076217	0.868686869	0.884297521	0.839302112	0.940312213	0.902662994	0.136822773	0.449035813	0.0	0.0	0.0	0.0	0.0	0.0	0.054101061	0.296112362	49088.30078	10.17431509	0.7905	2.8	0.239285	0.088746
287	-95.2585802119467, 29.9256727393965	CST	48201232200	1.38E-5	11.05860183	0.137236464	7.8	5.0	4.8	14.5	2.0	0.17	100.0	0.2359	0.5189	23.7	0.7	94.0	0.853076217	0.0	0.980716253	0.916437098	0.943067034	0.96969697	0.754820937	0.75573921	0.0	0.0	0.0	0.0	0.0	0.0	0.054454109	0.265088909	275138.0	10.27673865	0.2758	2.3	0.02306	0.011382
288	-95.2196928302093, 29.8818802868122	CST	48201232301	0.0	11.07715251	0.964111714	8.6	5.4	5.5	23.7	0.0	0.0	100.0	0.7457	0.6926	24.2	0.8142	100.0	0.931129477	0.0	0.898071625	0.963269054	0.937557392	0.8640955	0.510560147	0.75573921	0.0	0.947658402	0.0	0.0	0.0	0.0	0.0	0.0	245803.0	10.13953191	0.882	2.8	0.029948	0.011255
289	-95.2003121790626, 29.8590075067033	CST	48201232302	0.0	11.06181552	0.792357219	8.6	5.4	5.5	22.9	2.0	0.0	100.0	0.3807	0.3738	23.0	0.8456	100.0	0.853076217	0.0	0.0	0.0	0.0	0.0	0.270890725	0.75573921	0.0	0.0	0.0	0.0	0.0	0.0	0.0	0.0	311138.0	10.08874881	0.6992	2.8	2.06E-4	0.008228
290	-95.1948642261458, 29.8234317537798	CST	48201232401	0.0	11.11244658	0.601847605	8.6	4.0	4.0	26.1	2.0	0.0	99.0	0.4487	0.4907	22.8	0.7889	100.0	0.931129477	0.0	0.687786961	0.707070707	0.0	0.721763085	0.86134068	0.75573921	0.0	0.947658402	0.0	0.0	0.0	0.0	0.0	0.0	343056.0	10.02279293	0.7688	2.3	0.172617	0.095853
291	-95.1880119465296, 29.8121953033301	CST	48201232402	0.0	11.10789954	0.453669097	8.6	5.4	5.5	24.3	1.0	0.0	99.0	0.7011	0.4137	23.8	0.8617	100.0	0.0	0.0	0.0	0.0	0.0	0.0	0.136822773	0.238751148	0.0	0.0	0.0	0.0	0.0	0.0	0.0	0.0	103637.0	10.17966555	0.8034	2.8	0.142211	0.011803
292	-95.2022105154356, 29.8116245566276	CST	48201232403	0.0	11.15553607	0.66640535	9.0	3.5	4.3	29.2	2.0	0.0	99.0	0.6331	0.6133	22.0	0.8894	100.0	0.666666667	0.0	0.0	0.0	0.0	0.0	0.136822773	0.238751148	0.0	0.0	0.0	0.0	0.0	0.0	0.0	0.0	105357.0	10.52565058	0.8247	2.1	0.14698	0.003718
293	-95.2458340264939, 29.8055983934729	CST	48201232500	1.9E-5	11.28738447	0.763489233	8.5	7.6	6.6	33.9	2.0	0.14	98.0	0.6494	0.8482	22.9	0.7903	100.0	0.931129477	0.868686869	0.830119376	0.892561983	0.845730028	0.818181818	0.963269054	0.639118457	0.0	0.947658402	0.0	0.0	0.0	0.0	0.060862792	0.378384183	58265.39844	10.63177449	0.7827	3.8	0.067567	0.027177
294	-95.2494637972305, 29.7831891245305	CST	48201232600	2.55E-5	11.32499726	0.590006999	8.4	5.9	5.4	33.3	1.0	0.1	98.0	0.4489	0.0958	21.2	0.8463	89.0	0.666666667	0.868686869	0.838383838	0.851239669	0.882460973	0.863177227	0.877869605	0.903581267	0.0	0.0	0.0	0.0	0.0	0.0	0.098543026	0.589911732	77242.20313	10.51344736	0.769	2.9	0.097756	0.033344
295	-95.2278672942926, 29.788641959666	CST	48201232701	0.0	11.26915982	0.347219832	10.1	5.7	6.6	51.7	2.0	0.0	99.0	0.3733	0.9987	22.9	0.9797	100.0	0.666666667	0.0	0.84389348	0.707070707	0.662993572	0.822773186	0.510560147	0.639118457	0.0	0.0	0.0	0.0	0.0	0.0	0.0	0.0	173301.0	10.77770702	0.8836	3.6	0.150964	0.158699
296	-95.2129739419083, 29.7851363561952	CST	48201232702	0.0	11.23075525	0.56898074	9.3	6.8	7.2	40.3	1.0	0.0	99.0	0.7178	0.8542	22.8	0.9355	100.0	0.853076217	0.0	0.814508724	0.936639118	0.845730028	0.791551882	0.877869605	0.639118457	0.0	0.0	0.0	0.0	0.0	0.0	0.0	0.0	207163.0	10.79778981	0.9146	4.0	0.330901	0.160807
297	-95.2040247531504, 29.7859878730438	CST	48201232800	1.88E-5	11.21018995	0.328495568	8.6	5.4	5.5	29.2	1.0	0.19	99.0	0.5539	0.3496	25.3	0.7099	100.0	0.666666667	0.0	0.727272727	0.816345271	0.662993572	0.767676768	0.270890725	0.449035813	0.0	0.0	0.0	0.0	0.0	0.0	0.06273196	0.350745237	174978.0	10.82447788	0.5622	2.8	0.160447	0.020649
298	-95.1963693746366, 29.8002429550549	CST	48201232900	1.75E-5	11.14848493	0.311841003	9.8	3.3	4.2	25.1	1.0	0.27	99.0	0.3016	0.8737	23.7	0.7269	100.0	0.666666667	0.0	0.645546373	0.0	0.767676768	0.622589532	0.510560147	0.238751148	0.0	0.0	0.0	0.0	0.0	0.0	0.056502554	0.341001921	221310.0	10.61990655	0.6426	2.4	0.149259	0.006314
299	-95.1826005902306, 29.7972519326234	CST	48201233001	0.0	11.1067452	0.219263753	9.4	3.3	4.2	24.9	0.0	0.0	99.0	0.7172	0.6331	25.4	0.6759	100.0	0.0	0.0	0.0	0.0	0.0	0.0	0.607897153	0.0	0.0	0.0	0.0	0.0	0.0	0.0	0.0	0.0	102344.0	10.46764906	0.7307	2.1	0.0	0.0
300	-95.1702064677089, 29.8017620134973	CST	48201233002	0.0	11.05630685	0.273775506	8.6	5.4	5.5	13.2	1.0	0.0	99.0	0.2594	0.0288	18.8	0.7044	100.0	0.0	0.0	0.0	0.0	0.0	0.0	0.270890725	0.238751148	0.0	0.0	0.0	0.0	0.0	0.0	0.0	0.0	185337.0	9.676367269	0.4941	2.8	9.46E-4	0.006006
301	-95.170868852872, 29.7937130438824	CST	48201233003	0.0	11.06332237	0.195608173	8.6	5.4	5.5	10.2	1.0	0.0	99.0	0.3598	0.0472	24.1	0.6634	100.0	0.0	0.0	0.0	0.0	0.0	0.0	0.270890725	0.238751148	0.0	0.0	0.0	0.0	0.0	0.0	0.0	0.0	109649.0	9.641575927	0.4157	2.8	9.45E-4	0.005998
302	-95.1793215303931, 29.7875480539867	CST	48201233101	0.0	11.10486027	0.223762275	9.0	8.0	8.0	40.1	1.0	0.0	99.0	0.6773	0.9246	21.3	0.8452	100.0	0.0	0.0	0.0	0.0	0.0	0.0	0.607897153	0.238751148	0.0	0.0	0.0	0.0	0.0	0.0	0.0	0.0	240497.0	10.24232735	0.9417	4.1	0.0	0.017646
303	-95.1637301990629, 29.7800724931888	CST	48201233102	0.0	11.04283287	0.260975896	8.6	5.4	5.5	42.0	1.0	0.0	99.0	0.5746	0.8188	24.3	0.9267	100.0	0.0	0.0	0.0	0.0	0.0	0.0	0.38292011	0.75573921	0.894398531	0.0	0.0	0.872359963	0.0	0.0	0.0	0.0	376040.0	9.818623609	0.977	2.8	0.034106	0.069759
304	-95.1762822203844, 29.7764625590951	CST	48201233103	0.0	11.09558356	0.209569263	10.2	8.4	9.6	46.3	1.0	0.0	99.0	0.5815	0.9129	26.5	0.9508	100.0	0.0	0.0	0.0	0.0	0.0	0.0	0.607897153	0.238751148	0.966023875	0.0	0.0	0.0	0.0	0.0	0.0	0.0	267628.0	10.54429879	0.9735	4.6	0.023746	0.017227
305	-95.1921087580215, 29.7797345737987	CST	48201233200	2.08E-5	11.1648	0.378425627	8.6	6.1	6.3	35.2	1.0	0.07	99.0	0.6752	0.2121	23.6	0.7935	92.0	0.666666667	0.0	0.848484848	0.976124885	0.944903581	0.890725436	0.754820937	0.449035813	0.894398531	0.0	0.0	0.0	0.0	0.0	0.07425695	0.442818102	254634.0	10.47558625	0.7138	3.0	0.159217	0.015022
306	-95.1992797225499, 29.7551369071662	CST	48201233300	2.43E-5	11.18732055	0.363114703	8.6	5.6	5.6	45.1	2.0	0.07	99.0	0.6785	0.7611	22.4	0.9558	87.0	0.976124885	0.0	0.760330579	0.776859504	0.890725436	0.828282828	0.978879706	0.449035813	0.990817264	0.0	0.0	0.982552801	0.0	0.0	0.08107172	0.551940081	237557.0	11.17836026	0.8396	2.7	0.431082	0.125044
307	-95.2465979672123, 29.7707334214993	CST	48201233400	2.64E-5	11.32732694	0.263245711	8.6	5.4	5.5	39.4	0.0	0.17	99.0	0.4737	0.5936	22.7	0.8976	88.0	0.666666667	0.868686869	0.553719008	0.0	0.0	0.66758494	0.877869605	0.840220386	0.0	0.0	0.0	0.0	0.0	0.966023875	0.098315796	0.504573284	74238.10156	0.0	0.8494	2.8	0.027778	0.067432
308	-95.2391892738288, 29.7633593045772	CST	48201233500	2.65E-5	11.3169105	0.329370112	8.6	5.4	5.5	28.0	1.0	0.15	99.0	0.3487	0.904	22.6	0.9022	90.0	0.853076217	0.776859504	0.620752984	0.0	0.0	0.0	0.270890725	0.639118457	0.0	0.0	0.0	0.0	0.0	0.0	0.097997099	0.427847584	154958.0	10.7437238	0.966	2.8	0.023002	0.007051
309	-95.2596120817676, 29.7507615184107	CST	48201233600	3.52E-5	11.35331142	0.726549712	11.5	9.3	9.8	29.8	2.0	0.29	100.0	0.6708	0.582	29.0	0.9258	100.0	0.666666667	0.922865014	0.0	0.0	0.0	0.0	0.754820937	0.903581267	0.894398531	0.0	0.0	0.0	0.0	0.0	0.148392847	0.484531396	47029.0	11.72662349	0.7529	7.1	0.0	0.0
310	-95.2475101766346, 29.7358983150536	CST	48201233701	0.0	11.31462283	0.408768054	8.6	5.4	5.5	28.8	1.0	0.0	99.0	0.6016	0.2228	25.5	0.8794	100.0	0.666666667	0.868686869	0.553719008	0.707070707	0.0	0.645546373	0.957759412	0.449035813	0.990817264	0.0	0.0	0.872359963	0.0	0.0	0.0	0.0	154852.0	11.71299701	0.7343	2.8	0.151649	0.008288
311	-95.2379332912271, 29.7475708698301	CST	48201233702	0.0	11.29597991	0.218004142	8.6	5.4	5.5	34.3	1.0	0.0	99.0	0.4108	0.5204	22.0	0.9026	100.0	0.0	0.0	0.703397612	0.816345271	0.788797062	0.714416896	0.607897153	0.0	0.0	0.0	0.0	0.0	0.0	0.0	0.0	0.0	107133.0	11.29561666	0.8661	2.8	0.095879	0.034767
312	-95.2219897314117, 29.743050909662	CST	48201233703	0.0	11.24460183	0.362819061	8.6	5.4	5.5	38.5	2.0	0.0	99.0	0.6352	0.2512	24.8	0.885	100.0	0.853076217	0.0	0.804407713	0.875114784	0.835629017	0.815426997	0.607897153	0.0	0.983471074	0.0	0.983471074	0.964187328	0.0	0.0	0.0	0.0	116744.0	11.03053923	0.8799	2.8	0.092499	0.063502
313	-95.401648016642, 29.9453874068404	CST	48201240100	1.73E-5	11.25008036	0.151941925	10.3	4.1	5.8	34.4	0.0	0.23	100.0	0.4325	0.8426	26.0	0.9147	93.0	0.666666667	0.0	0.876033058	0.905417815	0.882460973	0.8640955	0.754820937	0.966023875	0.0	0.0	0.0	0.0	0.0	0.0	0.053600086	0.447355837	81064.20313	10.51033769	0.7713	2.7	0.305607	0.07639
314	-95.3808277817974, 29.9868501268866	CST	48201240400	1.39E-5	11.13173516	0.357409179	9.0	4.8	6.3	24.9	2.0	0.16	98.0	0.5292	0.4337	22.0	0.7907	100.0	0.957759412	0.0	0.948576676	0.851239669	0.953168044	0.968778696	0.895316804	0.75573921	0.894398531	0.0	0.0	0.0	0.0	0.0	0.049619767	0.313745092	104235.0	10.27154592	0.6202	2.6	0.01622	0.002328
315	-95.391659136554, 29.9589250155633	CST	48201240501	0.0	11.20806667	0.098938993	11.5	5.1	7.3	40.4	1.0	0.0	100.0	0.4595	0.4903	25.6	0.9707	100.0	0.666666667	0.0	0.764921947	0.776859504	0.821854913	0.714416896	0.510560147	0.238751148	0.894398531	0.0	0.0	0.872359963	0.0	0.0	0.0	0.0	110622.0	10.39669876	0.9004	3.9	0.010321	0.001902
316	-95.391986585537, 29.9484572122607	CST	48201240502	0.0	11.22595343	0.296772206	11.0	4.2	6.0	31.8	1.0	0.0	100.0	0.84	0.6369	25.3	0.9633	100.0	0.0	0.0	0.645546373	0.707070707	0.987144169	0.975206612	0.0	0.449035813	0.0	0.0	0.0	0.0	0.0	0.0	0.0	0.0	72634.10156	10.50316056	0.9858	2.9	0.010243	1.58E-4
317	-95.4084951867568, 29.9581432993196	CST	48201240600	1.6E-5	11.23221461	0.225548659	10.4	4.1	5.9	35.4	0.0	0.29	100.0	0.4752	0.5402	22.0	0.9765	96.0	0.0	0.0	0.662075298	0.851239669	0.0	0.732782369	0.270890725	0.639118457	0.0	0.0	0.0	0.0	0.0	0.0	0.05576901	0.418808088	42275.39844	10.48158637	0.9167	2.8	0.009599	0.001585
318	-95.414204294683, 30.0101009467659	CST	48201240701	0.0	11.11924749	0.257806102	9.7	1.9	3.1	22.9	2.0	0.0	98.0	0.479	0.3665	24.3	0.8102	100.0	0.853076217	0.0	0.0	0.0	0.0	0.0	0.38292011	0.903581267	0.0	0.0	0.0	0.0	0.0	0.0	0.0	0.0	165626.0	10.44781198	0.5962	1.4	4.8E-4	2.4E-4
319	-95.4068285104507, 29.9804704077944	CST	48201240702	0.0	11.18094521	0.273109693	9.5	3.0	4.1	25.8	2.0	0.0	98.0	0.5597	0.3354	22.2	0.8511	100.0	0.931129477	0.0	0.0	0.0	0.0	0.0	0.754820937	0.639118457	0.894398531	0.0	0.0	0.0	0.0	0.0	0.0	0.0	183690.0	10.47827358	0.6812	2.1	2.91E-4	1.89E-4
320	-95.4184814874929, 30.0297657952753	CST	48201240801	0.0	11.0625927	0.099032369	8.6	5.4	5.5	29.5	2.0	0.0	98.0	0.6632	0.5087	22.0	0.7644	100.0	0.666666667	0.0	0.738292011	0.851239669	0.903581267	0.822773186	0.270890725	0.903581267	0.0	0.0	0.0	0.0	0.0	0.0	0.0	0.0	43078.30078	10.46583357	0.6979	2.8	0.014537	0.002073
321	-95.3650180575763, 30.0260876553035	CST	48201240802	0.0	11.01266849	0.76979492	8.6	5.4	5.5	12.5	2.0	0.0	98.0	0.8988	0.5082	22.8	0.7047	100.0	0.666666667	0.0	0.932966024	0.961432507	0.986225895	0.991735537	0.838383838	0.639118457	0.0	0.0	0.0	0.0	0.0	0.0	0.0	0.0	72389.79688	10.07808654	0.6309	2.8	0.010309	0.005503
322	-95.3176589934047, 30.0195950362089	CST	48201240901	0.0	10.95461553	0.29771033	8.6	5.4	5.5	18.4	2.0	0.0	99.0	0.2497	0.5289	23.1	0.5547	100.0	0.0	0.0	0.620752984	0.707070707	0.662993572	0.0	0.136822773	0.238751148	0.0	0.0	0.0	0.0	0.0	0.0	0.0	0.0	168668.0	10.00110896	0.4341	2.8	0.016799	0.00766
323	-95.2850316255671, 30.0182303988366	CST	48201240902	0.0	10.89870502	0.474360556	8.6	5.4	5.5	16.7	2.0	0.0	96.0	0.5352	0.1802	19.2	0.6263	100.0	0.853076217	0.0	0.0	0.0	0.662993572	0.0	0.510560147	0.75573921	0.0	0.0	0.0	0.0	0.0	0.0	0.0	0.0	257772.0	10.02093209	0.521	2.8	0.373199	0.00928
324	-95.3405753397934, 30.0507540999772	CST	48201241000	1.16E-5	10.89744201	0.299670231	8.6	5.4	5.5	13.1	2.0	0.14	100.0	0.6789	0.1449	21.1	0.4885	90.0	0.0	0.0	0.880624426	0.921028466	0.919191919	0.887970615	0.0	0.0	0.0	0.0	0.0	0.872359963	0.0	0.0	0.03303674	0.232315382	146318.0	9.799240734	0.3812	2.8	0.396133	0.001914
325	-95.3891963349431, 30.0624186499822	CST	48201241101	0.0	10.9490895	0.209799492	8.6	5.4	5.5	16.3	2.0	0.0	98.0	0.7737	0.3007	22.0	0.492	100.0	0.0	0.0	0.0	0.0	0.0	0.0	0.136822773	0.238751148	0.0	0.0	0.0	0.0	0.0	0.0	0.0	0.0	54285.39844	10.21138711	0.4424	2.8	0.0	4.52E-4
326	-95.3650778705824, 30.0523117999482	CST	48201241102	0.0	10.94253425	0.288253621	8.6	5.4	5.5	15.2	2.0	0.0	100.0	0.439	0.1188	24.2	0.536	100.0	0.0	0.0	0.764921947	0.95959596	0.937557392	0.851239669	0.136822773	0.0	0.0	0.0	0.0	0.0	0.0	0.0	0.0	0.0	157251.0	9.969462949	0.5701	2.8	0.007954	0.002199
327	-95.3794307172574, 30.0476526719893	CST	48201241103	0.0	10.97290776	0.270990415	8.6	5.4	5.5	18.6	1.0	0.0	100.0	0.4541	0.6759	25.4	0.505	100.0	0.0	0.0	0.727272727	0.0	0.723599633	0.66758494	0.510560147	0.0	0.0	0.0	0.0	0.0	0.0	0.0	0.0	0.0	59262.80078	10.05178078	0.4922	2.8	0.006924	3.91E-4
328	-95.3975444813656, 30.0473455922303	CST	48201241200	1.23E-5	11.00664109	0.287662889	8.6	5.4	5.5	15.9	1.0	0.16	96.0	0.6327	0.1253	20.6	0.5716	92.0	0.0	0.0	0.791551882	0.776859504	0.845730028	0.797979798	0.136822773	0.639118457	0.0	0.0	0.0	0.0	0.0	0.0	0.035632271	0.277599454	78384.5	10.3759654	0.475	2.8	0.003205	8.44E-4
329	-95.4216278055885, 30.0675171994955	CST	48201241300	1.16E-5	10.97650228	0.258453096	7.7	2.9	3.2	9.0	2.0	0.13	96.0	0.2106	0.1902	18.7	0.4546	90.0	0.957759412	0.0	0.866850321	0.965105601	0.975206612	0.948576676	0.805325987	0.903581267	0.0	0.0	0.0	0.0	0.0	0.0	0.03157199	0.263101872	120634.0	10.32517539	0.1498	1.5	0.018294	0.007233
330	-95.4008374744006, 30.0841309001675	CST	48201241400	1.13E-5	10.9170895	0.205397768	8.6	5.4	5.5	17.1	2.0	0.15	98.0	0.2935	0.2777	20.2	0.3571	100.0	0.853076217	0.0	0.748393021	0.997245179	0.980716253	0.831955923	0.510560147	0.75573921	0.0	0.0	0.0	0.0	0.0	0.0	0.029030584	0.24809369	94415.20313	10.23153269	0.2916	2.8	0.302943	0.003477
331	-95.3143865469375, 29.9660472361995	CST	48201241500	0.0	11.07856256	0.290503273	10.2	4.6	6.1	33.6	2.0	0.24	98.0	0.622	0.9981	25.5	0.8094	100.0	0.988980716	0.0	0.845730028	0.930211203	0.971533517	0.966023875	0.983471074	0.995408632	0.0	0.0	0.0	0.0	0.0	0.0	0.0	0.0	241880.0	10.04398478	0.8203	2.9	0.02442	0.007007
332	-95.2644328756416, 29.9652654466177	CST	48201250100	1.38E-5	10.97845936	0.250568022	8.4	8.5	8.2	18.0	2.0	0.15	98.0	0.5114	0.5201	22.7	0.6244	100.0	0.853076217	0.0	0.0	0.0	0.0	0.0	0.86134068	0.840220386	0.0	0.0	0.991735537	0.872359963	0.0	0.0	0.053458523	0.269244472	208349.0	10.09867749	0.5458	3.9	0.004939	0.00511
333	-95.2608845821093, 29.9472453943897	CST	48201250200	1.35E-5	11.00879452	0.283963065	8.6	5.4	5.5	30.3	2.0	0.18	98.0	0.7839	0.5176	22.0	0.8215	91.0	0.853076217	0.0	0.723599633	0.816345271	0.788797062	0.756657484	0.136822773	0.238751148	0.0	0.0	0.0	0.0	0.0	0.0	0.052357106	0.256059956	215698.0	10.30218433	0.6014	2.8	0.004663	0.001236
334	-95.2322649720429, 29.9519624543913	CST	48201250301	0.0	10.93437352	0.263950891	8.6	5.4	5.5	7.4	2.0	0.0	98.0	0.2112	0.6745	22.0	0.6315	100.0	0.0	0.0	0.964187328	0.851239669	0.947658402	0.946740129	0.136822773	0.238751148	0.0	0.0	0.0	0.872359963	0.0	0.0	0.0	0.0	230131.0	10.10748024	0.4122	2.8	0.007283	0.002559
335	-95.2090609053185, 29.9717211839085	CST	48201250302	0.0	10.83744201	0.180663219	8.6	5.4	5.5	12.0	1.0	0.0	99.0	0.3432	0.1466	22.0	0.4945	100.0	0.0	0.0	0.0	0.0	0.0	0.0	0.0	0.0	0.0	0.0	0.0	0.0	0.0	0.0	0.0	0.0	229615.0	9.97842675	0.1851	2.8	0.001003	0.001225
336	-95.1776211056492, 29.9870677114287	CST	48201250401	0.0	10.7153936	0.120255323	8.6	5.4	5.5	5.1	1.0	0.0	100.0	0.4371	0.0735	20.0	0.3982	100.0	0.0	0.0	0.0	0.0	0.0	0.0	0.0	0.238751148	0.0	0.0	0.0	0.0	0.0	0.0	0.0	0.0	261356.0	9.876429181	0.2026	2.8	4.54E-4	7.0E-6
337	-95.1760977868056, 29.9722620095721	CST	48201250402	0.0	10.7432758	0.139370053	7.5	5.6	5.3	6.8	2.0	0.0	100.0	0.2554	0.1192	19.3	0.3173	100.0	0.0	0.0	0.832874197	0.0	0.845730028	0.851239669	0.136822773	0.449035813	0.0	0.0	0.0	0.0	0.0	0.0	0.0	0.0	345696.0	9.624292309	0.0779	2.4	0.10755	0.001036
338	-95.1961760196066, 29.9931220179434	CST	48201250500	1.14E-5	10.75036529	0.156364611	8.6	5.4	5.5	11.6	2.0	0.2	99.0	0.5752	0.2911	25.3	0.2838	88.0	0.0	0.0	0.0	0.0	0.0	0.0	0.270890725	0.238751148	0.0	0.0	0.0	0.0	0.0	0.0	0.034753984	0.222960613	123045.0	9.90208569	0.3286	2.8	0.0	6.0E-6
339	-95.2445999944735, 29.9904022106921	CST	48201250600	1.22E-5	10.87316895	0.156126326	10.2	8.8	11.9	32.7	2.0	0.25	97.0	0.8251	0.8434	19.7	0.774	98.0	0.666666667	0.0	0.0	0.0	0.0	0.0	0.967860422	0.840220386	0.0	0.0	0.0	0.0	0.0	0.0	0.043007128	0.248687235	161570.0	9.994227655	0.7802	4.8	4.12E-4	2.06E-4
340	-95.2229886608602, 30.0123698333819	CST	48201250701	0.0	10.7722274	0.788890972	8.6	8.0	8.3	14.7	0.0	0.0	96.0	0.4135	0.3805	21.3	0.243	100.0	0.853076217	0.0	0.903581267	0.995408632	0.971533517	0.898989899	0.607897153	0.75573921	0.0	0.0	0.0	0.0	0.0	0.0	0.0	0.0	100952.0	9.932226636	0.306	3.6	0.119105	0.007797
341	-95.1785139752376, 30.0032514436122	CST	48201250702	0.0	10.66552694	0.099377979	7.5	4.7	4.5	5.1	1.0	0.0	100.0	0.3117	0.0129	22.0	0.2248	100.0	0.0	0.0	0.0	0.0	0.0	0.0	0.0	0.238751148	0.0	0.0	0.0	0.0	0.0	0.0	0.0	0.0	85852.60156	9.553032522	0.2753	2.0	0.0	3.01E-4
342	-95.1583835769168, 30.017631892641	CST	48201250800	1.11E-5	10.57611872	0.199675428	7.7	5.9	5.5	6.8	2.0	0.13	100.0	0.3137	0.0297	19.5	0.0668	87.0	0.0	0.0	0.880624426	0.851239669	0.920110193	0.885215794	0.510560147	0.238751148	0.0	0.0	0.0	0.0	0.0	0.0	0.036886747	0.218555828	131461.0	9.596301022	0.1022	2.5	0.109173	0.001332
343	-95.1502787735763, 30.0446238262058	CST	48201250900	1.08E-5	10.4847032	0.308581095	7.5	5.1	4.5	2.5	2.0	0.13	100.0	0.256	0.5813	13.2	0.0432	87.0	0.0	0.0	0.965105601	0.905417815	0.943067034	0.947658402	0.136822773	0.238751148	0.0	0.0	0.0	0.0	0.0	0.0	0.030542461	0.213338338	85116.60156	9.573643231	0.038	2.2	0.824399	0.035198
344	-95.1959642878713, 30.0352044707492	CST	48201251000	1.13E-5	10.64458904	0.754650395	8.0	5.7	5.5	17.4	2.0	0.2	97.0	0.2238	0.4414	15.5	0.2893	86.0	0.0	0.0	0.825528007	0.980716253	0.991735537	0.960514233	0.136822773	0.0	0.0	0.0	0.0	0.0	0.0	0.0	0.036621477	0.214490061	47207.89844	10.00640861	0.2914	2.5	0.829259	0.043404
345	-95.2355646225289, 30.0350302435193	CST	48201251100	1.22E-5	10.74953699	0.334046966	7.7	6.1	5.4	9.2	2.0	0.16	96.0	0.3322	0.1909	20.9	0.0848	100.0	0.666666667	0.0	0.801652893	0.999081726	0.945821855	0.842056933	0.838383838	0.449035813	0.0	0.0	0.0	0.0	0.0	0.0	0.041757001	0.254642772	93204.89844	10.05147676	0.2519	2.6	0.797093	0.021118
346	-95.2227358007968, 30.0576650031997	CST	48201251200	1.11E-5	10.65676804	0.076633995	8.1	5.8	5.8	11.1	2.0	0.19	98.0	0.3629	0.1334	19.0	0.288	96.0	0.0	0.0	0.0	0.0	0.0	0.0	0.270890725	0.449035813	0.0	0.0	0.0	0.0	0.0	0.0	0.030280835	0.230303681	57218.0	10.02701837	0.5141	2.6	0.517747	0.01886
347	-95.1998213036412, 30.0561378943182	CST	48201251300	1.13E-5	10.59924292	0.121837613	7.7	5.6	5.1	6.2	2.0	0.13	98.0	0.1692	0.1194	22.0	0.0325	84.0	0.0	0.0	0.620752984	0.707070707	0.804407713	0.645546373	0.38292011	0.0	0.0	0.0	0.0	0.964187328	0.0	0.0	0.031534059	0.225730088	62405.30078	9.900021103	0.1092	2.4	0.722863	0.032299
348	-95.1913544902536, 30.0809283475888	CST	48201251401	0.0	10.53382557	0.090586839	7.6	3.6	3.9	11.5	2.0	0.0	100.0	0.0567	0.071	22.5	0.1854	100.0	0.0	0.0	0.0	0.0	0.0	0.0	0.0	0.0	0.0	0.0	0.0	0.0	0.0	0.0	0.0	0.0	10709.90039	10.24928334	0.0159	1.7	0.019514	2.24E-4
349	-95.2013854593117, 30.0732416341954	CST	48201251402	0.0	10.56858813	0.094561747	7.9	4.2	4.6	13.2	2.0	0.0	98.0	0.328	0.2504	23.2	0.2017	100.0	0.0	0.0	0.0	0.0	0.0	0.0	0.136822773	0.0	0.0	0.0	0.0	0.0	0.0	0.0	0.0	0.0	35283.30078	10.21527065	0.0813	2.0	0.03827	0.001446
350	-95.1602871561871, 30.0992758179472	CST	48201251501	0.0	10.39139817	0.227778887	7.4	3.4	3.6	5.1	2.0	0.0	100.0	0.1412	0.018	20.0	0.1521	100.0	0.0	0.0	0.866850321	0.839302112	0.662993572	0.846648301	0.0	0.0	0.0	0.0	0.0	0.872359963	0.0	0.0	0.0	0.0	34775.80078	9.329102947	0.0572	1.6	0.203531	0.00906
351	-95.1737149899039, 30.0615443348743	CST	48201251502	0.0	10.51555068	0.079237504	7.5	4.8	4.4	6.5	2.0	0.0	100.0	0.3474	0.0403	18.3	0.1039	100.0	0.0	0.0	0.0	0.707070707	0.662993572	0.622589532	0.136822773	0.0	0.0	0.0	0.0	0.0	0.0	0.0	0.0	0.0	50169.60156	10.04998074	0.0748	2.1	0.186637	0.141088
352	-95.1850296731388, 30.0736043727205	CST	48201251503	0.0	10.52851416	0.052010744	7.8	4.1	4.3	5.5	1.0	0.0	100.0	0.2941	0.0743	20.5	0.0811	100.0	0.0	0.0	0.0	0.0	0.0	0.0	0.0	0.0	0.0	0.0	0.0	0.0	0.0	0.0	0.0	0.0	11057.40039	10.22751519	0.1049	1.9	0.8175	0.008964
353	-95.1135104478285, 30.1013389343694	CST	48201251600	1.0E-5	10.23782648	0.204978553	8.2	6.6	6.6	7.1	0.0	0.12	100.0	0.2901	0.3124	24.6	0.0742	100.0	0.0	0.0	0.712580349	0.951331497	0.93204775	0.895316804	0.136822773	0.0	0.0	0.0	0.0	0.0	0.0	0.0	0.026285432	0.181100554	28208.30078	9.22482288	0.1007	2.9	0.630457	0.040915
354	-95.0819764816797, 30.0250005417854	CST	48201251700	1.06E-5	10.30109406	0.321475032	8.6	5.1	5.9	21.5	2.0	0.14	100.0	0.8318	0.4395	23.2	0.2373	100.0	0.0	0.0	0.777777778	0.958677686	0.926538108	0.870523416	0.877869605	0.449035813	0.0	0.0	0.0	0.0	0.0	0.0	0.036012519	0.181651322	92701.10156	9.438544824	0.2429	2.4	0.356696	0.063384
355	-95.0329308785659, 29.9626342016005	CST	48201251800	1.14E-5	10.26619269	0.562681572	8.6	5.4	5.5	18.1	0.0	0.11	100.0	0.3397	0.3454	25.1	0.3398	100.0	0.666666667	0.0	0.878787879	0.0	0.662993572	0.893480257	0.38292011	0.238751148	0.966023875	0.0	0.0	0.872359963	0.0	0.0	0.046755435	0.183174487	24355.30078	9.327918248	0.3027	2.8	0.353233	0.079622
356	-95.106007283235, 29.9519608912191	CST	48201251901	0.0	10.5489169	0.179111366	8.1	5.7	6.2	13.8	0.0	0.0	100.0	0.3537	0.1357	24.2	0.2235	100.0	0.0	0.0	0.906336088	0.993572084	0.981634527	0.941230487	0.270890725	0.0	0.894398531	0.0	0.0	0.0	0.0	0.0	0.0	0.0	174500.0	9.103639773	0.2973	2.5	0.393158	0.008894
357	-95.09624698545, 29.9081479462474	CST	48201251902	0.0	10.61655251	0.177342739	8.6	5.4	5.5	13.1	2.0	0.0	100.0	0.4468	0.1103	23.1	0.1253	100.0	0.0	0.0	0.764921947	0.943067034	0.821854913	0.767676768	0.687786961	0.0	0.894398531	0.0	0.0	0.0	0.0	0.0	0.0	0.0	96712.20313	9.176489448	0.3067	2.8	0.387708	0.006053
358	-95.1707549895572, 29.9185302637087	CST	48201252000	1.37E-5	10.84082649	0.140638574	7.8	3.2	3.5	8.4	2.0	0.12	100.0	0.2558	0.2527	21.1	0.4723	100.0	0.666666667	0.0	0.694214876	0.875114784	0.835629017	0.721763085	0.38292011	0.840220386	0.0	0.0	0.0	0.0	0.0	0.0	0.057819275	0.231891338	411801.0	9.473194561	0.1945	1.7	0.109303	0.001155
359	-95.1359086773915, 29.8856855077909	CST	48201252100	1.49E-5	10.80087032	0.332501734	8.6	5.4	5.5	13.9	2.0	0.12	100.0	0.3974	0.2092	28.7	0.549	100.0	0.0	0.0	0.645546373	0.916437098	0.662993572	0.645546373	0.38292011	0.0	0.0	0.0	0.986225895	0.872359963	0.0	0.0	0.074837087	0.22392678	59775.60156	9.250659873	0.4161	2.8	0.105268	0.002229
360	-95.1500128512801, 29.837642968545	CST	48201252200	1.64E-5	10.92750045	0.218825996	9.9	2.1	3.6	22.8	2.0	0.1	100.0	0.1906	0.8359	19.8	0.7549	92.0	0.853076217	0.0	0.0	0.0	0.0	0.0	0.895316804	0.75573921	0.966023875	0.947658402	0.0	0.0	0.0	0.0	0.076703318	0.285357295	468656.0	9.751186903	0.4974	1.5	0.156747	0.0466
361	-95.1533656359593, 29.7962100958439	CST	48201252301	0.0	10.99168859	0.28392827	8.6	5.4	5.5	19.4	2.0	0.0	99.0	0.5777	0.2855	19.5	0.7392	100.0	0.0	0.0	0.0	0.0	0.0	0.0	0.38292011	0.238751148	0.0	0.0	0.0	0.872359963	0.0	0.0	0.0	0.0	527172.0	9.540899752	0.5983	2.8	0.018421	0.032452
362	-95.1382289274924, 29.804304012601	CST	48201252302	0.0	10.92560639	0.227877966	8.6	5.4	5.5	20.7	2.0	0.0	100.0	0.2569	0.4041	22.0	0.7933	100.0	0.0	0.0	0.0	0.0	0.0	0.0	0.270890725	0.238751148	0.894398531	0.0	0.0	0.0	0.0	0.0	0.0	0.0	736339.0	9.584342293	0.6582	2.8	0.026019	0.066305
363	-95.1428533337555, 29.7818439560299	CST	48201252400	3.45E-5	10.95212238	0.273978419	8.6	5.4	5.5	32.5	1.0	0.11	99.0	0.8617	0.2514	26.7	0.7673	93.0	0.0	0.0	0.0	0.0	0.0	0.0	0.895316804	0.75573921	0.0	0.0	0.0	0.0	0.0	0.0	0.299401542	0.423103293	465325.0	9.595821334	0.8024	2.8	0.022605	0.045983
364	-95.1251785985258, 29.7625747551755	CST	48201252500	2.95E-5	10.8732758	0.35908056	9.3	7.8	8.5	33.5	2.0	0.22	99.0	0.4704	0.8102	23.7	0.7304	91.0	0.992653811	0.0	0.825528007	0.776859504	0.723599633	0.862258953	0.987144169	0.840220386	0.994490358	0.947658402	0.996326905	0.993572084	0.995408632	0.0	0.247971445	0.37989232	425739.0	9.425353416	0.9444	3.8	0.203987	0.083769
365	-95.1046949600497, 29.8270234621624	CST	48201252600	2.03E-5	10.7734484	0.46533741	8.6	5.4	5.5	33.9	2.0	0.14	100.0	0.6032	0.6993	29.4	0.833	96.0	0.976124885	0.0	0.777777778	0.985307622	0.963269054	0.892561983	0.924701561	0.75573921	0.966023875	0.988980716	0.0	0.98989899	0.0	0.966023875	0.113972551	0.47492701	652846.0	9.296584771	0.8621	2.8	0.13086	9.36E-4
366	-95.027199698963, 29.915723758623	CST	48201252700	1.3E-5	10.32335069	0.332115328	8.6	5.4	5.5	19.0	0.0	0.18	100.0	0.8224	0.669	24.8	0.4005	89.0	0.666666667	0.0	0.892561983	0.967860422	0.977961433	0.923783287	0.805325987	0.449035813	0.966023875	0.0	0.0	0.872359963	0.0	0.966023875	0.057039737	0.224524386	79285.39844	9.122884391	0.602	2.8	0.57825	0.094908
367	-95.0331491715256, 29.8620445962686	CST	48201252800	1.31E-5	10.43143653	0.501576297	8.6	5.4	5.5	26.4	0.0	0.28	100.0	0.9007	0.6408	24.8	0.6887	86.0	0.666666667	0.0	0.892561983	0.988980716	0.953168044	0.905417815	0.270890725	0.449035813	0.0	0.0	0.0	0.872359963	0.0	0.966023875	0.05843384	0.222964413	135709.0	9.107806806	0.8295	2.8	0.398123	0.013673
368	-95.0575923520108, 29.8131835574336	CST	48201252900	2.03E-5	10.59026484	0.238750127	8.6	5.4	5.5	16.4	2.0	0.2	100.0	0.7482	0.7185	27.7	0.3909	92.0	0.666666667	0.0	0.645546373	0.892561983	0.804407713	0.78328742	0.967860422	0.639118457	0.0	0.0	0.0	0.872359963	0.0	0.966023875	0.143539682	0.534188861	234258.0	8.740970906	0.6183	2.8	0.07877	0.004493
369	-95.0194827479986, 29.8227022164272	CST	48201253000	1.28E-5	10.40118447	0.308332542	8.6	5.4	5.5	23.9	2.0	0.22	98.0	0.6528	0.6008	28.0	0.5563	100.0	0.0	0.0	0.0	0.0	0.0	0.0	0.607897153	0.238751148	0.0	0.0	0.0	0.0	0.0	0.0	0.038598539	0.263083344	103225.0	8.923005512	0.6938	2.8	0.060545	0.007599
370	-94.963697842974, 29.8261567687595	CST	48201253100	1.17E-5	10.14567854	0.330423854	8.4	3.5	4.0	12.0	2.0	0.1	98.0	0.2194	0.058	20.7	0.4908	100.0	0.666666667	0.0	0.830119376	0.982552801	0.982552801	0.902662994	0.510560147	0.639118457	0.894398531	0.0	0.983471074	0.872359963	0.0	0.0	0.034573827	0.216769214	200976.0	9.223577544	0.3177	1.9	0.178861	0.036795
371	-94.9641283454999, 29.7931630776901	CST	48201253200	1.2E-5	10.16476347	0.307525196	9.3	6.2	7.1	21.8	0.0	0.2	97.0	0.7272	0.5776	22.7	0.5473	94.0	0.853076217	0.0	0.955004591	0.997245179	0.998163453	0.993572084	0.805325987	0.903581267	0.894398531	0.0	0.0	0.964187328	0.0	0.0	0.045871129	0.205300324	231289.0	9.083417248	0.6162	3.1	0.171835	0.058813
372	-95.0522994304204, 29.763680054239	CST	48201253300	2.39E-5	10.56098265	0.2347326	8.0	6.3	6.0	7.3	2.0	0.14	99.0	0.8078	0.1065	20.3	0.2928	100.0	0.666666667	0.0	0.906336088	0.0	0.0	0.963269054	0.805325987	0.639118457	0.966023875	0.0	0.0	0.872359963	0.0	0.0	0.178591462	0.396702352	119357.0	8.532609527	0.423	2.8	0.173226	0.02898
373	-95.0140659203478, 29.7545500731956	CST	48201253400	1.86E-5	10.35212055	0.319685827	8.5	10.8	9.1	34.7	2.0	0.09	97.0	0.8425	0.9988	22.0	0.6665	94.0	0.666666667	0.0	0.0	0.0	0.0	0.0	0.86134068	0.238751148	0.994490358	0.988980716	0.0	0.992653811	0.0	0.0	0.092878839	0.263908346	39497.60156	9.026367359	0.4531	5.4	6.66E-4	0.037268
374	-95.0045901441763, 29.7775112597018	CST	48201253500	1.51E-5	10.34026119	0.325093304	9.1	5.4	6.0	21.4	2.0	0.2	97.0	0.558	0.8931	21.2	0.712	89.0	0.0	0.0	0.694214876	0.0	0.0	0.7456382	0.754820937	0.238751148	0.966023875	0.0	0.0	0.0	0.0	0.0	0.069314742	0.272054712	203417.0	9.279676404	0.5734	3.0	0.012203	0.017909
375	-94.9910605825714, 29.7614896927678	CST	48201253600	1.53E-5	10.269979	0.151336035	9.4	7.3	7.8	28.4	1.0	0.22	97.0	0.4518	0.8284	26.3	0.7145	89.0	0.0	0.0	0.787878788	0.892561983	0.862258953	0.756657484	0.38292011	0.238751148	0.966023875	0.947658402	0.0	0.0	0.0	0.0	0.070345279	0.288675322	139261.0	9.300290328	0.591	3.9	0.010646	0.019765
376	-94.9709244482945, 29.7635237698615	CST	48201253700	1.26E-5	10.19707032	0.192327459	8.6	6.4	6.2	20.1	1.0	0.16	97.0	0.4773	0.9365	23.6	0.6206	88.0	0.0	0.0	0.777777778	0.0	0.821854913	0.66758494	0.838383838	0.238751148	0.0	0.0	0.0	0.0	0.0	0.0	0.049050024	0.26204506	125309.0	9.34901381	0.5327	3.2	0.010986	0.017057
377	-94.9482677944771, 29.7663608950254	CST	48201253800	1.22E-5	10.07836256	0.202334224	8.8	5.2	6.0	26.5	2.0	0.2	97.0	0.7153	0.7168	23.1	0.6129	80.0	0.853076217	0.0	0.865932048	0.776859504	0.767676768	0.732782369	0.38292011	0.238751148	0.0	0.0	0.0	0.0	0.0	0.0	0.042467403	0.20881197	141337.0	9.231129969	0.7466	2.7	7.99E-4	0.01727
378	-94.9347461211099, 29.7509084369151	CST	48201253900	1.26E-5	9.970751598	0.143437433	9.0	6.8	7.2	23.4	1.0	0.22	97.0	0.9224	0.8045	22.6	0.4317	94.0	0.853076217	0.0	0.814508724	0.921028466	0.862258953	0.808080808	0.838383838	0.449035813	0.0	0.0	0.0	0.872359963	0.0	0.0	0.05096771	0.213375929	72801.70313	9.415614117	0.7055	3.4	0.05501	0.016461
379	-94.9427176942495, 29.7349572456961	CST	48201254000	1.24E-5	9.978753425	0.187755173	9.2	6.6	7.4	26.4	1.0	0.15	97.0	0.8833	0.8522	23.9	0.6131	96.0	0.0	0.0	0.727272727	0.921028466	0.804407713	0.797979798	0.38292011	0.238751148	0.0	0.0	0.0	0.0	0.0	0.0	0.056295756	0.211388144	61303.80078	9.08025037	0.4076	3.4	0.0253	0.013353
380	-94.955865583995, 29.7463767183628	CST	48201254100	1.38E-5	10.08480548	0.279123385	9.3	7.1	7.7	32.9	1.0	0.18	97.0	0.9287	0.9397	25.5	0.7061	89.0	0.0	0.0	0.0	0.0	0.0	0.0	0.895316804	0.238751148	0.0	0.0	0.0	0.0	0.0	0.0	0.062307336	0.29413687	102097.0	9.239419301	0.8132	3.7	0.0	0.0
381	-94.9645193105879, 29.7287399011734	CST	48201254200	1.37E-5	10.07418082	0.373586762	9.0	5.8	6.1	32.2	2.0	0.11	97.0	0.9521	0.3076	20.3	0.8632	95.0	0.0	0.0	0.0	0.0	0.0	0.0	0.38292011	0.449035813	0.0	0.0	0.0	0.0	0.0	0.0	0.061442887	0.380167046	57670.19922	9.543517388	0.8289	2.9	0.0	0.0
382	-94.973440567139, 29.7422518061428	CST	48201254300	1.44E-5	10.15609772	0.254492979	9.3	6.7	7.3	30.3	1.0	0.23	97.0	0.8019	0.8495	26.4	0.7051	87.0	0.0	0.0	0.594123049	0.0	0.662993572	0.645546373	0.877869605	0.238751148	0.0	0.0	0.0	0.0	0.0	0.0	0.059554823	0.73615025	118740.0	9.392588746	0.8527	3.5	0.006941	0.014354
383	-94.975866217872, 29.7261931514371	CST	48201254400	1.63E-5	10.11542192	0.423223569	9.9	7.6	8.1	36.6	2.0	0.18	97.0	0.8521	0.7039	24.6	0.9007	88.0	0.666666667	0.0	0.553719008	0.0	0.0	0.622589532	0.838383838	0.639118457	0.0	0.0	0.0	0.0	0.0	0.0	0.080271819	0.805192913	76202.0	9.215431217	0.9678	4.3	0.00676	0.011077
384	-95.0110201712855, 29.735611922594	CST	48201254500	2.15E-5	10.30272694	0.361709801	9.4	7.5	6.9	29.2	2.0	0.13	97.0	0.7683	0.805	22.5	0.8052	82.0	0.666666667	0.0	0.748393021	0.0	0.821854913	0.7456382	0.607897153	0.449035813	0.966023875	0.947658402	0.0	0.964187328	0.0	0.0	0.097999127	0.521892629	66519.5	8.910585703	0.8109	4.1	0.127817	0.032843
385	-95.0020276073152, 29.7181578692339	CST	48201254600	2.2E-5	10.21897169	0.346961427	9.0	6.5	6.3	28.8	2.0	0.13	97.0	0.5641	0.4514	21.2	0.8574	78.0	0.853076217	0.0	0.662075298	0.0	0.662993572	0.684113866	0.136822773	0.840220386	0.894398531	0.0	0.0	0.872359963	0.0	0.0	0.093974149	0.548743233	120791.0	8.903552817	0.7165	3.3	0.162209	0.036252
386	-94.9482568783344, 29.7065393266218	CST	48201254700	1.1E-5	9.963709589	0.25262909	8.7	6.1	6.5	23.9	2.0	0.18	97.0	0.8341	0.8753	19.4	0.4059	94.0	0.666666667	0.0	0.694214876	0.962350781	0.882460973	0.7456382	0.38292011	0.903581267	0.0	0.947658402	0.0	0.0	0.0	0.0	0.035009135	0.269415696	50150.19922	8.864985655	0.5446	3.0	0.896369	0.005189
387	-95.343377939188, 29.7545703012218	CST	48201310100	2.14E-5	11.4862758	0.14761742	9.2	5.5	5.8	19.6	2.0	0.29	98.0	0.128	0.8933	22.8	0.7633	83.0	0.853076217	0.95959596	0.594123049	0.839302112	0.662993572	0.684113866	0.996326905	0.97979798	0.0	0.0	0.0	0.0	0.0	0.0	0.075830647	0.644672562	79977.29688	13.75552256	0.7295	3.1	0.056537	0.004784
388	-95.3510954646255, 29.7434478008901	CST	48201310200	2.55E-5	11.48181552	0.138580502	7.5	2.7	2.7	7.0	1.0	0.15	96.0	0.0071	0.2481	22.0	0.4127	83.0	0.666666667	0.868686869	0.0	0.0	0.0	0.0	0.990817264	0.903581267	0.0	0.0	0.0	0.872359963	0.0	0.966023875	0.095938894	0.862598106	19545.19922	12.55200379	0.0762	1.5	0.0	0.0
389	-95.3359852376159, 29.7364706566467	CST	48201310300	2.02E-5	11.45894612	0.173193836	7.9	5.4	4.8	28.4	1.0	0.12	98.0	0.1027	0.4112	22.0	0.783	91.0	0.666666667	0.973370064	0.0	0.0	0.0	0.0	0.510560147	0.449035813	0.0	0.0	0.0	0.0	0.0	0.0	0.074647349	0.619699918	50801.69922	13.23613851	0.6436	2.5	0.0	0.0
390	-95.3295183941256, 29.7510123946469	CST	48201310400	1.83E-5	11.47565114	0.137280464	9.3	9.2	8.1	33.0	2.0	0.11	99.0	0.7906	0.4899	17.1	0.9701	86.0	0.853076217	0.922865014	0.0	0.707070707	0.662993572	0.0	0.924701561	0.0	0.0	0.0	0.0	0.0	0.0	0.0	0.061840869	0.504103071	42188.60156	13.84488206	0.7786	4.6	0.054882	0.001772
391	-95.3164457579538, 29.7473715992843	CST	48201310500	1.93E-5	11.45216164	0.191768024	8.6	7.0	6.1	31.7	1.0	0.14	99.0	0.909	0.9468	19.8	0.9608	97.0	0.853076217	0.973370064	0.620752984	0.707070707	0.723599633	0.684113866	0.977961433	0.0	0.0	0.0	0.0	0.0	0.0	0.0	0.066198593	0.871047403	76937.20313	13.149203	0.9553	3.4	0.051895	0.004151
392	-95.3248283917293, 29.7325418004997	CST	48201310600	1.95E-5	11.44205662	0.186928851	8.4	6.3	5.5	34.4	1.0	0.09	99.0	0.6695	0.4026	24.5	0.925	93.0	0.0	0.973370064	0.0	0.0	0.0	0.0	0.805325987	0.449035813	0.0	0.0	0.0	0.0	0.0	0.0	0.072158898	0.581513524	55225.0	12.95135299	0.8001	3.0	0.001004	0.0
393	-95.3160394521235, 29.7210849776925	CST	48201310700	2.49E-5	11.41201735	0.139985428	8.5	6.4	6.4	24.7	1.0	0.11	99.0	0.411	0.9016	19.1	0.8586	89.0	0.0	0.95959596	0.594123049	0.707070707	0.0	0.578512397	0.895316804	0.449035813	0.0	0.0	0.0	0.0	0.0	0.0	0.102117187	0.786624426	44311.30078	12.0026503	0.6683	3.2	0.142578	0.002941
394	-95.3108129651873, 29.730261318512	CST	48201310800	2.21E-5	11.41945571	0.127026536	9.0	6.6	6.5	37.2	0.0	0.14	99.0	0.4526	0.9259	24.6	0.9541	87.0	0.0	0.95959596	0.553719008	0.0	0.723599633	0.578512397	0.510560147	0.238751148	0.0	0.0	0.0	0.0	0.0	0.0	0.088795735	0.65780396	43123.60156	12.45890549	0.868	3.3	0.130403	0.002586
395	-95.3013370826294, 29.7357610331498	CST	48201310900	2.35E-5	11.41764657	0.175915137	9.4	8.5	7.8	37.9	1.0	0.13	100.0	0.8216	0.9505	23.3	0.9793	92.0	0.0	0.922865014	0.694214876	0.776859504	0.662993572	0.714416896	0.946740129	0.0	0.0	0.0	0.0	0.0	0.0	0.0	0.088377589	0.735010485	62490.5	12.15213229	0.8763	4.3	0.126596	0.0
396	-95.2981400496906, 29.7451756075411	CST	48201311000	2.88E-5	11.41914156	0.213085385	8.9	8.5	7.2	38.2	1.0	0.12	100.0	0.5273	0.5264	24.3	0.977	97.0	0.666666667	0.973370064	0.645546373	0.851239669	0.723599633	0.622589532	0.838383838	0.0	0.0	0.0	0.0	0.0	0.0	0.0	0.087517641	1.192712662	83740.0	11.89829558	0.9392	4.1	0.163614	0.007481
397	-95.2852777436536, 29.7332543507326	CST	48201311100	3.28E-5	11.39592694	0.202612565	8.8	8.2	6.8	31.7	2.0	0.06	100.0	0.8057	0.7943	21.8	0.9943	100.0	0.0	0.984389348	0.738292011	0.875114784	0.845730028	0.811753903	0.86134068	0.238751148	0.894398531	0.0	0.0	0.0	0.0	0.0	0.101156456	1.001351338	93256.70313	11.72097546	0.7717	3.9	0.49137	0.019472
398	-95.2990666637381, 29.71930187077	CST	48201311200	2.27E-5	11.38254156	0.152341969	8.2	6.3	5.5	26.0	0.0	0.14	100.0	0.6737	0.6001	17.5	0.8779	87.0	0.0	0.95959596	0.694214876	0.892561983	0.835629017	0.714416896	0.38292011	0.449035813	0.0	0.0	0.0	0.0	0.0	0.0	0.103388723	0.574358202	92214.79688	11.4000267	0.8488	3.0	0.047543	0.00169
399	-95.2944701564451, 29.7097578987378	CST	48201311300	2.25E-5	11.35642283	0.19905659	8.2	6.3	5.3	28.5	1.0	0.06	100.0	0.2725	0.2748	20.8	0.9432	93.0	0.0	0.95959596	0.0	0.0	0.0	0.0	0.136822773	0.903581267	0.0	0.0	0.0	0.0	0.0	0.0	0.089989268	0.668536947	78158.20313	11.61399134	0.723	2.9	0.0	0.0
400	-95.2750356362901, 29.7192183045717	CST	48201311400	3.04E-5	11.33924292	0.317510082	8.5	6.9	5.8	33.4	1.0	0.14	100.0	0.4087	0.5586	25.7	0.9627	89.0	0.0	0.973370064	0.777777778	0.875114784	0.910927456	0.756657484	0.838383838	0.639118457	0.966023875	0.0	0.988062443	0.872359963	0.994490358	0.0	0.181016493	0.971608201	46238.80078	11.39575703	0.8216	3.6	0.090179	0.009654
401	-95.281961287491, 29.7083588413403	CST	48201311500	2.62E-5	11.32600639	0.180854575	8.1	5.4	4.8	43.2	1.0	0.1	100.0	0.3677	0.5527	18.9	0.9851	87.0	0.0	0.922865014	0.0	0.0	0.0	0.0	0.687786961	0.97979798	0.894398531	0.0	0.0	0.0	0.0	0.0	0.121155583	0.691996688	137412.0	11.02458344	0.8757	2.6	0.050302	0.007197
402	-95.2862017365083, 29.7011039578361	CST	48201311600	3.36E-5	11.31925479	0.013296234	9.2	4.7	5.6	53.1	0.0	0.17	100.0	0.3094	0.9931	22.0	0.9814	87.0	0.0	0.0	0.0	0.0	0.0	0.0	0.270890725	0.94214876	0.0	0.0	0.0	0.0	0.0	0.0	0.142597923	1.084981964	36425.19922	0.0	0.9054	2.6	0.04744	1.1E-5
403	-95.3073586809659, 29.6999588739693	CST	48201311700	2.29E-5	11.35440365	0.155704325	9.1	5.4	5.8	33.0	1.0	0.17	100.0	0.6842	0.9979	20.6	0.9665	92.0	0.0	0.922865014	0.0	0.0	0.0	0.0	0.974288338	0.94214876	0.0	0.0	0.0	0.0	0.0	0.0	0.083925306	0.711526323	97091.29688	10.97490486	0.8824	2.9	0.003507	1.56E-4
404	-95.321130375048, 29.7059087389387	CST	48201311800	1.92E-5	11.38789133	0.143497914	8.3	6.0	5.6	29.8	0.0	0.14	99.0	0.7022	0.7145	19.4	0.9424	69.0	0.0	0.922865014	0.712580349	0.707070707	0.723599633	0.66758494	0.877869605	0.75573921	0.0	0.0	0.0	0.0	0.0	0.0	0.067963703	0.523784904	60734.39844	11.90700426	0.9225	2.9	0.046481	0.005736
405	-95.3253931464162, 29.7168817570878	CST	48201311900	1.9E-5	11.41148676	0.208323206	9.1	7.6	7.1	40.4	1.0	0.09	99.0	0.538	0.6087	22.0	0.9223	71.0	0.0	0.973370064	0.712580349	0.707070707	0.723599633	0.66758494	0.895316804	0.639118457	0.0	0.0	0.0	0.0	0.0	0.0	0.064644555	0.577107208	37612.89844	11.78652821	0.8239	3.8	0.161444	0.019945
406	-95.3441892008377, 29.7171782119724	CST	48201312000	1.5E-5	11.4334484	0.185785485	9.2	2.9	3.2	13.9	2.0	0.27	92.0	0.0084	0.8041	22.0	0.305	74.0	0.0	0.868686869	0.687786961	0.0	0.723599633	0.622589532	0.838383838	0.449035813	0.0	0.0	0.0	0.0	0.0	0.0	0.045346749	0.415763226	41863.89844	12.3808818	0.6754	1.8	0.031215	0.005793
407	-95.344602382821, 29.7223171477529	CST	48201312100	1.23E-5	11.4421379	1.88780709	9.9	0.8	2.7	9.2	1.0	0.0	93.0	0.0021	NaN	22.0	0.2694	96.0	0.0	0.868686869	0.0	0.0	0.0	0.0	0.136822773	0.449035813	0.0	0.0	0.0	0.0	0.0	0.0	0.046875427	0.348422447	29744.90039	12.43247976	NaN	0.6	0.0	0.0
408	-95.3497532981831, 29.7320955009712	CST	48201312200	1.82E-5	11.46970959	0.582209142	11.9	10.2	11.0	26.4	0.0	0.39	93.0	0.4784	0.786	31.6	0.6766	95.0	0.666666667	0.922865014	0.0	0.0	0.0	0.0	0.270890725	0.449035813	0.0	0.0	0.0	0.0	0.0	0.0	0.063523557	0.518704097	13044.5	12.15778949	0.8086	7.8	0.0	0.0
409	-95.3603704514253, 29.7377217278272	CST	48201312300	2.11E-5	11.47501826	0.408825663	10.8	8.3	8.5	26.1	1.0	0.42	93.0	0.5513	0.7653	24.4	0.7859	96.0	0.0	0.922865014	0.0	0.0	0.0	0.0	0.687786961	0.903581267	0.0	0.0	0.0	0.0	0.0	0.0	0.075368789	0.666504861	18898.19922	11.04837456	0.8673	6.0	0.0	0.0
410	-95.3610622729528, 29.7299191405771	CST	48201312400	1.79E-5	11.46445388	0.42662019	11.1	8.9	8.9	23.6	1.0	0.39	93.0	0.7099	0.3924	27.1	0.6514	97.0	0.0	0.868686869	0.0	0.0	0.0	0.0	0.510560147	0.840220386	0.0	0.0	0.0	0.0	0.0	0.0	0.061420212	0.548461183	18976.40039	11.40485593	0.8868	6.5	0.0	0.0
411	-95.3729028561793, 29.7399698615901	CST	48201312500	2.14E-5	11.48271689	0.186983924	7.9	4.1	4.1	13.6	1.0	0.22	92.0	0.0142	0.7995	25.4	0.5109	98.0	0.666666667	0.776859504	0.0	0.0	0.0	0.0	0.987144169	0.997245179	0.0	0.0	0.0	0.0	0.0	0.0	0.076000284	0.736983499	32888.5	11.34014452	0.3677	2.3	0.0	0.0
412	-95.3806709430599, 29.7251785641271	CST	48201312600	2.23E-5	11.47228402	0.118971131	7.3	3.5	3.0	16.0	0.0	0.18	92.0	0.0157	0.7306	17.4	0.5741	96.0	0.666666667	0.868686869	0.703397612	0.0	0.0	0.981634527	0.957759412	0.94214876	0.0	0.947658402	0.0	0.0	0.0	0.0	0.080827544	0.671736307	40754.89844	11.22114389	0.0913	1.8	0.00796	0.010659
413	-95.3679304859224, 29.7265729436344	CST	48201312700	1.75E-5	11.46385114	0.396003806	9.7	6.5	5.6	20.3	1.0	0.34	92.0	0.1458	0.2708	22.0	0.3995	100.0	0.0	0.868686869	0.0	0.0	0.0	0.0	0.607897153	0.75573921	0.0	0.0	0.0	0.0	0.0	0.0	0.060460019	0.510605972	13222.09961	0.0	0.3815	4.5	0.0	0.0
414	-95.3579675628234, 29.7219678445405	CST	48201312800	1.67E-5	11.45221278	0.26809361	13.2	5.8	8.2	17.9	2.0	0.57	92.0	0.3531	0.9676	26.5	0.5163	100.0	0.0	0.868686869	0.0	0.0	0.0	0.0	0.270890725	0.0	0.0	0.0	0.0	0.0	0.0	0.0	0.057504314	0.456810044	20692.19922	12.59619769	0.9434	5.0	0.0	0.0
415	-95.3628705284264, 29.7144887095554	CST	48201312900	1.52E-5	11.4406	0.246843756	10.6	5.8	5.4	19.6	2.0	0.42	92.0	0.5181	0.9541	27.0	0.4709	100.0	0.0	0.776859504	0.620752984	0.0	0.0	0.66758494	0.270890725	0.238751148	0.0	0.0	0.0	0.0	0.0	0.0	0.042374155	0.411752161	31502.59961	12.39577284	0.7123	4.3	0.034461	0.008361
416	-95.3730360493818, 29.7190216214003	CST	48201313000	1.76E-5	11.45373698	0.396878964	10.1	6.4	6.0	14.1	1.0	0.35	92.0	0.3991	0.7415	22.7	0.4131	100.0	0.0	0.868686869	0.794306703	0.707070707	0.767676768	0.808080808	0.38292011	0.75573921	0.0	0.0	0.0	0.0	0.0	0.0	0.053292489	0.540696898	18345.30078	11.75625328	0.4955	4.6	0.013441	0.012651
417	-95.389841140049, 29.7108476735132	CST	48201313100	1.63E-5	11.45282101	0.090484728	7.2	4.2	3.2	13.0	1.0	0.19	92.0	0.0425	0.5156	19.7	0.4325	97.0	0.0	0.776859504	0.922865014	0.851239669	0.862258953	0.8640955	0.895316804	0.903581267	0.0	0.988980716	0.0	0.0	0.0	0.0	0.045873599	0.476840971	38413.10156	12.10542407	0.1255	2.0	0.013023	0.079774
418	-95.3601062041447, 29.7067824305398	CST	48201313200	1.89E-5	11.43085936	0.250101001	9.8	7.5	6.2	22.0	1.0	0.36	92.0	0.4574	0.7707	25.2	0.4864	97.0	0.0	0.868686869	0.771349862	0.816345271	0.662993572	0.684113866	0.924701561	0.449035813	0.0	0.0	0.0	0.0	0.0	0.966023875	0.058248767	0.580231766	33310.39844	11.84243376	0.5569	5.2	0.086163	0.17021
419	-95.3359870402456, 29.704519213106	CST	48201313300	1.78E-5	11.40196256	0.472880641	10.1	7.6	6.5	13.5	2.0	0.35	97.0	0.9266	0.5554	29.4	0.5078	70.0	0.0	0.922865014	0.553719008	0.0	0.0	0.0	0.877869605	0.449035813	0.0	0.0	0.0	0.0	0.0	0.0	0.058248577	0.499499419	24912.19922	11.96418912	0.7234	5.2	0.084545	0.035322
420	-95.3382046658376, 29.6942171948579	CST	48201313400	1.9E-5	11.38409772	0.386892809	10.5	6.7	6.6	22.1	1.0	0.35	95.0	0.7461	0.8419	29.2	0.6814	93.0	0.0	0.868686869	0.0	0.0	0.0	0.0	0.607897153	0.639118457	0.0	0.0	0.0	0.0	0.0	0.0	0.063334757	0.583482155	31723.90039	11.34502801	0.8043	4.8	0.0	0.0
421	-95.3478708038227, 29.6887613726779	CST	48201313500	1.93E-5	11.37997351	0.604839209	11.4	9.2	9.6	24.4	1.0	0.4	95.0	0.8038	0.8822	25.6	0.8073	96.0	0.666666667	0.922865014	0.0	0.0	0.0	0.0	0.38292011	0.639118457	0.0	0.0	0.0	0.0	0.0	0.0	0.066132207	0.576943243	30025.19922	11.15487433	0.929	6.8	0.0	0.0
422	-95.3575668412864, 29.691695999119	CST	48201313600	1.7E-5	11.3996621	0.386647376	11.3	8.8	9.0	25.3	0.0	0.37	93.0	0.836	0.7956	25.3	0.7635	95.0	0.666666667	0.922865014	0.0	0.0	0.0	0.0	0.877869605	0.449035813	0.0	0.0	0.0	0.0	0.0	0.0	0.053538234	0.507371361	44677.19922	11.54317375	0.9045	6.4	0.0	0.0
423	-95.3664825804177, 29.6975072603736	CST	48201313700	1.71E-5	11.41423196	0.530072761	10.7	8.8	8.0	19.2	0.0	0.37	93.0	0.7705	0.724	26.3	0.8176	96.0	0.0	0.0	0.0	0.0	0.0	0.0	0.754820937	0.449035813	0.0	0.0	0.0	0.0	0.0	0.0	0.052178215	0.514948232	24276.19922	11.79163063	0.7769	6.4	0.0	0.0
424	-95.3726434812385, 29.6879815018303	CST	48201313800	2.08E-5	11.40005023	0.41886067	12.3	8.3	9.6	27.9	1.0	0.43	93.0	0.8992	0.6974	27.3	0.7545	95.0	0.0	0.922865014	0.0	0.0	0.0	0.0	0.510560147	0.840220386	0.894398531	0.0	0.0	0.0	0.0	0.0	0.067585526	0.717260297	44020.0	11.36462644	0.9026	6.7	0.0	0.0
425	-95.3838932718611, 29.6919517119603	CST	48201313900	2.16E-5	11.40708219	0.083356865	8.2	2.0	2.6	16.3	1.0	0.29	92.0	0.0096	0.7012	21.4	0.3609	89.0	0.0	0.776859504	0.0	0.0	0.0	0.0	0.915518825	0.94214876	0.966023875	0.0	0.0	0.964187328	0.0	0.0	0.068883955	0.705569898	45592.60156	11.37574328	0.4199	1.2	0.0	0.026944
426	-95.3924507428355, 29.6989015841975	CST	48201314001	0.0	11.42922557	0.770387653	7.2	2.7	2.5	7.1	0.0	0.0	92.0	0.013	0.6772	24.9	0.5134	100.0	0.0	0.0	0.809917355	0.0	0.0	0.701561065	0.510560147	0.840220386	0.894398531	0.947658402	0.0	0.0	0.0	0.0	0.0	0.0	14521.09961	0.0	0.2425	1.5	0.025272	0.425006
427	-95.397472455967, 29.6879543450898	CST	48201314002	0.0	11.40578265	0.035940096	6.9	2.0	2.2	10.2	1.0	0.0	93.0	0.0169	0.7718	22.0	0.4309	100.0	0.0	0.0	0.0	0.0	0.0	0.0	0.754820937	0.75573921	0.966023875	0.947658402	0.0	0.0	0.0	0.0	0.0	0.0	55072.39844	11.57672683	0.3516	1.2	0.0	0.026944
428	-95.4177560555135, 29.6837608391411	CST	48201314300	2.24E-5	11.41725205	0.076850052	10.0	3.7	4.4	24.7	1.0	0.42	93.0	0.033	0.5316	22.0	0.5519	94.0	0.666666667	0.0	0.687786961	0.0	0.0	0.645546373	0.687786961	0.94214876	0.894398531	0.0	0.0	0.0	0.0	0.0	0.081300638	0.763106109	23551.69922	11.29375576	0.6319	2.7	0.001079	0.039324
429	-95.4072836778073, 29.6900014751581	CST	48201314400	0.0	11.42290137	0.040064073	6.5	1.8	1.7	6.0	1.0	0.22	93.0	0.0073	0.4356	20.3	0.5941	100.0	0.0	0.0	0.645546373	0.0	0.0	0.684113866	0.754820937	0.94214876	0.966023875	0.947658402	0.0	0.0	0.0	0.0	0.0	0.0	22284.80078	11.64197398	0.1744	0.9	0.008045	0.066419
430	-95.2812552429337, 29.6947114832811	CST	48201320100	3.18E-5	11.29358813	0.172771787	9.1	6.5	6.5	40.6	0.0	0.11	100.0	0.1975	0.9336	24.7	0.9791	73.0	0.666666667	0.0	0.0	0.0	0.0	0.0	0.136822773	0.966023875	0.0	0.0	0.0	0.0	0.0	0.0	0.149690707	0.89479979	56463.10156	10.46359288	0.765	3.3	0.054891	0.002011
431	-95.2692018582453, 29.6955595545238	CST	48201320200	3.52E-5	11.26393972	0.183389772	8.9	6.7	6.9	34.5	1.0	0.13	100.0	0.4951	0.7918	21.0	0.9478	82.0	0.666666667	0.776859504	0.645546373	0.707070707	0.662993572	0.622589532	0.877869605	0.903581267	0.966023875	0.947658402	0.0	0.0	0.0	0.0	0.294866637	0.493973294	141248.0	10.95915054	0.863	3.5	0.052987	0.018065
432	-95.2453153409995, 29.6988033035948	CST	48201320500	4.64E-5	11.21191141	0.299006504	8.7	5.8	5.8	42.7	2.0	0.04	100.0	0.493	0.1338	22.0	0.9187	100.0	0.666666667	0.776859504	0.0	0.851239669	0.662993572	0.701561065	0.754820937	0.75573921	0.966023875	0.947658402	0.987144169	0.964187328	0.0	0.0	0.462391545	0.362143941	157821.0	11.14280605	0.7272	2.8	0.043135	0.023325
433	-95.2622489834673, 29.6840595128543	CST	48201320601	0.0	11.21357534	0.21578558	8.2	5.3	5.1	26.0	1.0	0.0	100.0	0.3673	0.527	19.3	0.8622	100.0	0.853076217	0.0	0.0	0.707070707	0.0	0.0	0.754820937	0.639118457	0.0	0.947658402	0.0	0.0	0.0	0.0	0.0	0.0	56796.0	10.39857149	0.6572	2.6	0.043327	0.015202
434	-95.2583648010719, 29.6780534369554	CST	48201320602	0.0	11.19040365	0.190872284	9.1	7.3	7.1	34.8	0.0	0.0	100.0	0.4231	0.8637	24.2	0.9351	100.0	0.931129477	0.0	0.0	0.707070707	0.767676768	0.645546373	0.687786961	0.449035813	0.0	0.0	0.0	0.872359963	0.0	0.0	0.0	0.0	71862.39844	10.23854522	0.7725	3.8	0.044989	0.020896
435	-95.2506709311646, 29.6703806392082	CST	48201320700	2.73E-5	11.14743471	0.242785778	8.2	6.0	5.6	26.3	1.0	0.15	100.0	0.7797	0.5983	23.5	0.8708	96.0	0.931129477	0.776859504	0.760330579	0.97979798	0.804407713	0.767676768	0.838383838	0.639118457	0.894398531	0.0	0.0	0.0	0.0	0.966023875	0.185769343	0.449886445	83950.39844	10.07894611	0.7301	3.0	0.041407	0.029207
436	-95.2409600857181, 29.6597854909618	CST	48201320800	2.0E-5	11.08338448	0.577096186	8.6	5.4	5.5	34.9	1.0	0.09	99.0	0.6777	0.9678	22.5	0.917	89.0	0.931129477	0.776859504	0.992653811	0.816345271	0.941230487	0.983471074	0.687786961	0.449035813	0.894398531	0.0	0.0	0.872359963	0.0	0.0	0.110703038	0.337716957	95476.60156	10.18087424	0.8486	2.8	0.545214	0.271262
437	-95.2368755903588, 29.6483266222905	CST	48201320900	2.07E-5	11.0411726	0.660603718	8.6	5.7	5.7	28.1	1.0	0.12	99.0	0.4796	0.8507	20.7	0.8647	94.0	0.666666667	0.776859504	0.960514233	0.707070707	0.845730028	0.936639118	0.607897153	0.449035813	0.0	0.0	0.0	0.0	0.0	0.0	0.102296315	0.451840704	136618.0	10.12337706	0.8204	2.9	0.054666	0.015445
438	-95.2266669125006, 29.637872213612	CST	48201321000	1.98E-5	10.96832238	0.522463337	9.1	7.5	7.6	34.3	1.0	0.15	98.0	0.6043	0.5918	20.7	0.8729	92.0	0.666666667	0.0	0.923783287	0.776859504	0.804407713	0.877869605	0.915518825	0.449035813	0.0	0.0	0.0	0.0	0.0	0.0	0.090601019	0.446132697	152569.0	9.897237168	0.8607	3.8	0.047239	0.010201
439	-95.2092438966918, 29.6216344320039	CST	48201321100	1.99E-5	10.85829589	0.352828254	8.0	3.9	4.0	22.5	2.0	0.11	97.0	0.224	0.3825	19.9	0.7727	93.0	0.666666667	0.0	0.0	0.0	0.0	0.0	0.838383838	0.903581267	0.0	0.0	0.0	0.0	0.0	0.966023875	0.087098889	0.456073733	166507.0	10.02174174	0.5968	1.9	0.005758	0.034205
440	-95.2014073630121, 29.6366034800905	CST	48201321200	1.71E-5	10.87044201	0.134599814	9.5	5.8	6.9	31.4	2.0	0.21	97.0	0.5401	0.9545	25.0	0.8819	89.0	0.666666667	0.0	0.0	0.0	0.0	0.0	0.136822773	0.449035813	0.0	0.0	0.0	0.0	0.0	0.0	0.082576481	0.304061355	104028.0	9.625376304	0.9515	3.1	0.0	0.0
441	-95.214286968658, 29.646342157708	CST	48201321300	1.81E-5	10.95786758	0.248217727	8.7	4.9	5.4	40.4	0.0	0.14	98.0	0.5409	0.8006	19.8	0.9171	94.0	0.0	0.0	0.553719008	0.0	0.0	0.622589532	0.895316804	0.0	0.0	0.0	0.0	0.0	0.0	0.0	0.087656323	0.355162357	83523.89844	10.05548394	0.8228	2.6	0.045609	0.02617
442	-95.2267170286358, 29.6655382039929	CST	48201321401	0.0	11.05919087	0.453615477	8.6	5.4	5.5	34.2	1.0	0.0	99.0	0.8486	0.4583	22.6	0.8837	100.0	0.0	0.0	0.95959596	0.892561983	0.895316804	0.915518825	0.805325987	0.0	0.894398531	0.0	0.0	0.872359963	0.0	0.0	0.0	0.0	73160.29688	10.12138138	0.8431	2.8	0.048136	0.041293
443	-95.2197607220969, 29.6566179059052	CST	48201321402	0.0	11.01169041	0.461592151	8.6	5.4	5.5	32.9	1.0	0.0	98.0	0.5478	0.5525	24.3	0.8825	100.0	0.0	0.0	0.905417815	0.963269054	0.93204775	0.876033058	0.136822773	0.0	0.894398531	0.0	0.0	0.0	0.0	0.0	0.0	0.0	98304.60156	10.0007418	0.7025	2.8	0.055363	0.038413
444	-95.2118855966625, 29.6650465177594	CST	48201321500	1.97E-5	11.00765206	0.23207461	8.6	5.4	5.5	39.7	0.0	0.16	98.0	0.6258	0.9171	24.3	0.9636	85.0	0.0	0.0	0.662075298	0.0	0.0	0.0	0.38292011	0.0	0.0	0.0	0.0	0.0	0.0	0.0	0.112727797	0.299213338	62570.5	10.18811253	0.9555	2.8	0.010099	0.012345
445	-95.2196049182648, 29.6771743695497	CST	48201321600	2.05E-5	11.07488584	0.330431307	8.6	5.4	5.5	34.2	1.0	0.07	99.0	0.7446	0.5542	20.2	0.8291	79.0	0.0	0.0	0.645546373	0.0	0.723599633	0.684113866	0.270890725	0.0	0.894398531	0.0	0.0	0.0	0.0	0.0	0.111818073	0.300903662	150930.0	9.790577672	0.709	2.8	0.045874	0.031005
446	-95.2356269770075, 29.6779692626841	CST	48201321700	2.38E-5	11.12739817	0.283973588	8.0	7.0	6.1	30.3	0.0	0.02	99.0	0.1477	0.455	20.8	0.8796	81.0	0.666666667	0.0	0.662075298	0.921028466	0.895316804	0.7456382	0.136822773	0.0	0.894398531	0.0	0.0	0.0	0.0	0.0	0.149329496	0.335495685	72388.89844	10.49061446	0.5362	3.3	0.043025	0.032904
447	-95.2387561131458, 29.6878619818247	CST	48201321800	2.8E-5	11.16124475	0.280403578	8.7	6.8	6.6	36.6	1.0	0.08	100.0	0.5392	0.4976	19.3	0.9097	82.0	0.666666667	0.0	0.645546373	0.707070707	0.723599633	0.0	0.136822773	0.0	0.0	0.0	0.0	0.0	0.0	0.0	0.194738108	0.34283118	75389.10156	10.98838341	0.891	3.3	0.043171	0.022355
448	-95.2248750446853, 29.6957504602184	CST	48201321900	2.77E-5	11.13745023	0.397726217	8.5	5.9	5.9	42.0	1.0	0.11	99.0	0.5825	0.7703	22.6	0.9062	83.0	0.0	0.0	0.0	0.0	0.0	0.0	0.805325987	0.639118457	0.966023875	0.947658402	0.0	0.872359963	0.0	0.0	0.156442198	0.367364737	151953.0	11.11791469	0.8958	2.8	0.004771	0.004901
449	-95.218114275924, 29.7011153216308	CST	48201322000	3.53E-5	11.12578904	0.108470524	9.2	4.7	5.7	43.6	0.0	0.18	99.0	0.6285	0.8804	22.0	0.9418	85.0	0.0	0.0	0.553719008	0.839302112	0.0	0.622589532	0.136822773	0.75573921	0.894398531	0.0	0.0	0.0	0.0	0.0	0.140817763	0.422099149	56304.5	10.94860411	0.9505	2.5	0.040453	0.01161
450	-95.2104361497046, 29.6900887953316	CST	48201322100	2.27E-5	11.06881461	0.340524303	9.0	6.3	6.8	35.9	1.0	0.2	99.0	0.707	0.9858	24.6	0.8421	92.0	0.853076217	0.0	0.703397612	0.851239669	0.662993572	0.732782369	0.607897153	0.0	0.0	0.0	0.0	0.0	0.0	0.0	0.120794909	0.337232812	104644.0	10.38624475	0.958	3.2	0.039192	0.006514
451	-95.2128719604007, 29.7044137584336	CST	48201322200	3.45E-5	11.11837717	0.302998146	8.8	6.1	6.3	30.4	0.0	0.15	99.0	0.7551	0.9488	23.6	0.8511	75.0	0.666666667	0.0	0.753902663	0.776859504	0.882460973	0.77594123	0.0	0.75573921	0.894398531	0.0	0.0	0.0	0.0	0.0	0.123955138	0.43359587	31670.80078	0.0	0.9528	3.0	0.042121	0.004622
452	-95.157785987281, 29.6990703605634	CST	48201322600	2.02E-5	10.86121096	0.256041957	8.6	5.8	6.4	30.3	2.0	0.12	98.0	0.7158	0.5882	23.6	0.6378	100.0	0.0	0.0	0.0	0.0	0.0	0.0	0.38292011	0.840220386	0.894398531	0.0	0.0	0.0	0.0	0.0	0.101887452	0.290928812	253917.0	9.076249724	0.7616	2.8	0.047156	0.0
453	-95.1666129041304, 29.7017934895945	CST	48201322700	2.03E-5	10.90534064	0.287650402	8.8	6.0	6.4	24.9	1.0	0.1	99.0	0.8893	0.508	23.9	0.8123	90.0	0.0	0.0	0.0	0.0	0.0	0.0	0.38292011	0.840220386	0.894398531	0.0	0.0	0.0	0.0	0.0	0.096266484	0.29534498	216119.0	9.256411872	0.8172	3.0	0.041173	3.59E-4
454	-95.181081259604, 29.706126510648	CST	48201322800	2.19E-5	10.97751416	0.423010293	8.5	6.1	6.1	37.1	1.0	0.1	99.0	0.2966	0.3867	23.1	0.8377	95.0	0.666666667	0.0	0.0	0.0	0.0	0.0	0.805325987	0.449035813	0.894398531	0.0	0.0	0.0	0.0	0.0	0.108387118	0.300926645	288211.0	9.83584556	0.8759	2.9	0.0	0.0
455	-95.1943152958683, 29.7034514167677	CST	48201322900	2.22E-5	11.03900913	0.313009177	8.9	5.9	6.4	30.7	1.0	0.1	99.0	0.7356	0.631	25.2	0.8984	89.0	0.931129477	0.0	0.0	0.0	0.0	0.0	0.687786961	0.75573921	0.894398531	0.0	0.0	0.0	0.0	0.0	0.112109684	0.329783429	167247.0	10.43074267	0.897	3.0	0.014967	3.6E-5
456	-95.1920215793991, 29.6948596055283	CST	48201323000	2.05E-5	11.00031598	0.148217252	10.3	6.9	8.6	37.6	1.0	0.18	99.0	0.8277	0.9929	24.3	0.9108	96.0	0.853076217	0.0	0.0	0.0	0.0	0.0	0.270890725	0.0	0.0	0.0	0.0	0.0	0.0	0.0	0.098280466	0.327223274	137289.0	9.670661714	0.9605	3.9	0.014967	3.2E-5
457	-95.1694001224487, 29.6884326582996	CST	48201323100	2.01E-5	10.88797443	0.180280629	9.3	6.5	7.0	24.3	1.0	0.22	98.0	0.8747	0.9841	21.2	0.8442	89.0	0.0	0.0	0.0	0.0	0.0	0.0	0.754820937	0.449035813	0.894398531	0.0	0.0	0.0	0.0	0.0	0.096400568	0.291756388	183625.0	9.449799797	0.9511	3.4	0.0	0.0
458	-95.1829126218828, 29.6869033058139	CST	48201323200	1.91E-5	10.94341827	0.261452949	8.2	5.9	5.8	28.1	1.0	0.1	98.0	0.3853	0.4807	21.0	0.7803	87.0	0.853076217	0.0	0.0	0.0	0.0	0.0	0.38292011	0.0	0.894398531	0.0	0.0	0.0	0.0	0.0	0.093215061	0.293080378	191121.0	9.371145522	0.7174	2.8	0.015031	4.14E-4
459	-95.2011445245109, 29.6871723187266	CST	48201323300	2.16E-5	11.0269306	0.182295963	8.8	5.8	6.2	28.3	1.0	0.14	99.0	0.7731	0.9459	26.6	0.8737	93.0	0.853076217	0.0	0.0	0.0	0.0	0.0	0.805325987	0.0	0.0	0.0	0.0	0.0	0.0	0.0	0.110262113	0.317318552	100825.0	9.709848519	0.8427	3.0	0.0	0.0
460	-95.1995658944437, 29.6766102575109	CST	48201323400	1.93E-5	10.98897352	0.244758802	8.8	6.1	6.7	28.7	0.0	0.16	98.0	0.7691	0.9025	24.0	0.8192	94.0	0.853076217	0.0	0.0	0.0	0.0	0.0	0.754820937	0.0	0.0	0.0	0.0	0.0	0.0	0.0	0.099197381	0.306298532	169088.0	9.514509345	0.9244	3.1	0.002486	0.004129
461	-95.2018347678775, 29.6634202848319	CST	48201323500	1.78E-5	10.96430137	0.186131172	9.0	5.2	6.2	35.5	0.0	0.22	98.0	0.5511	0.923	27.1	0.8578	86.0	0.0	0.0	0.553719008	0.0	0.0	0.578512397	0.510560147	0.0	0.0	0.0	0.0	0.0	0.0	0.0	0.084715331	0.291794218	122076.0	9.848014494	0.9653	2.7	0.047766	0.016762
462	-95.1908698203925, 29.6465973199056	CST	48201323600	1.75E-5	10.86373334	0.206495092	8.2	5.9	6.0	20.7	2.0	0.11	98.0	0.5365	0.5057	18.6	0.6202	92.0	0.931129477	0.0	0.0	0.0	0.0	0.0	0.607897153	0.238751148	0.0	0.0	0.0	0.0	0.0	0.0	0.090080622	0.277298733	238456.0	9.531445078	0.4239	2.8	0.015062	7.17E-4
463	-95.1787779859436, 29.6577594073264	CST	48201323701	0.0	10.84034612	0.085891472	8.3	7.6	7.1	24.9	1.0	0.0	98.0	0.5583	0.683	24.9	0.5243	100.0	0.0	0.0	0.0	0.0	0.0	0.0	0.510560147	0.0	0.0	0.0	0.0	0.0	0.0	0.0	0.0	0.0	112808.0	9.450652712	0.4036	3.6	0.0	0.022714
464	-95.1766685853169, 29.6453575702409	CST	48201323702	0.0	10.79388128	0.130567433	8.7	6.0	6.9	27.7	1.0	0.0	98.0	0.8797	0.5195	24.2	0.6343	100.0	0.0	0.0	0.0	0.0	0.0	0.0	0.38292011	0.238751148	0.0	0.0	0.0	0.0	0.0	0.0	0.0	0.0	69069.5	9.40456211	0.7422	2.9	0.0	0.022714
465	-95.1892288318802, 29.674382434947	CST	48201323801	0.0	10.93948949	0.242659186	7.7	5.7	5.2	23.7	0.0	0.0	98.0	0.717	0.1495	23.3	0.722	100.0	0.0	0.0	0.0	0.0	0.0	0.0	0.136822773	0.0	0.0	0.0	0.0	0.0	0.0	0.0	0.0	0.0	97842.60156	9.208241576	0.5275	2.5	0.0	6.16E-4
466	-95.1791292544615, 29.6732459066462	CST	48201323802	0.0	10.88402466	0.189178316	8.8	7.1	7.5	25.2	1.0	0.0	98.0	0.721	0.9806	23.1	0.7876	100.0	0.0	0.0	0.0	0.0	0.0	0.0	0.270890725	0.0	0.894398531	0.0	0.0	0.0	0.0	0.0	0.0	0.0	159976.0	9.248092096	0.7811	3.5	1.54E-4	2.28E-4
467	-95.1641780507127, 29.6735122708343	CST	48201323900	1.76E-5	10.8152347	0.182547201	9.0	8.1	8.6	35.7	2.0	0.2	98.0	0.6975	0.9942	26.6	0.7021	96.0	0.666666667	0.0	0.0	0.0	0.0	0.0	0.38292011	0.639118457	0.894398531	0.0	0.0	0.0	0.0	0.0	0.085100431	0.290028616	160716.0	9.213715237	0.8509	4.1	9.4E-5	2.0E-5
468	-95.1720112125205, 29.6418840647472	CST	48201324000	1.62E-5	10.75765023	0.232269658	7.2	4.8	4.2	20.9	2.0	0.12	97.0	0.412	0.2685	21.4	0.5534	95.0	0.957759412	0.0	0.0	0.0	0.0	0.0	0.877869605	0.75573921	0.0	0.0	0.0	0.0	0.0	0.0	0.073591259	0.271678944	189860.0	9.336974705	0.4686	2.1	0.007719	0.014855
469	-95.1839352019111, 29.7255993163718	CST	48201324100	0.0	11.04728493	0.259058367	8.9	6.7	6.9	32.1	1.0	0.19	98.0	0.7314	0.7632	25.7	0.8701	100.0	0.976124885	0.0	0.794306703	0.851239669	0.910927456	0.857667585	0.963269054	0.966023875	0.998163453	0.947658402	0.999081726	0.998163453	1.0	0.0	0.0	0.0	171880.0	10.5670885	0.9589	3.3	0.054407	0.010742
470	-95.2454848389405, 29.7158523210998	CST	48201324200	0.0	11.2590968	0.262005887	8.9	7.8	6.9	46.9	2.0	0.05	100.0	0.7229	0.1741	24.8	0.979	100.0	0.666666667	0.922865014	0.594123049	0.0	0.0	0.578512397	0.86134068	0.75573921	0.994490358	0.947658402	0.985307622	0.982552801	0.0	0.966023875	0.0	0.0	60070.60156	11.51880688	0.7815	3.8	0.048546	0.007315
471	-95.420723364682, 29.6347548074235	CST	48201330100	1.36E-5	11.2871726	0.343676078	9.1	5.3	5.2	26.3	2.0	0.18	100.0	0.6796	0.4506	23.1	0.8871	93.0	0.0	0.0	0.0	0.0	0.0	0.0	0.270890725	0.0	0.894398531	0.0	0.0	0.0	0.0	0.0	0.04219551	0.337802689	63915.30078	10.56476769	0.7784	3.3	0.047155	0.00595
472	-95.4547000647701, 29.6392502186636	CST	48201330200	1.45E-5	11.31472055	0.315077727	10.2	7.4	7.8	22.6	2.0	0.23	100.0	0.8722	0.953	22.2	0.8111	100.0	0.976124885	0.0	0.0	0.0	0.0	0.0	0.805325987	0.449035813	0.0	0.0	0.0	0.0	0.0	0.0	0.051028451	0.36559657	53995.89844	10.59788257	0.8592	5.1	0.0	0.0
473	-95.472184375727, 29.6361192248406	CST	48201330301	0.0	11.30321827	0.263964452	8.7	3.5	3.9	37.2	2.0	0.0	100.0	0.4001	0.09	22.6	0.9434	100.0	0.666666667	0.0	0.0	0.0	0.0	0.0	0.136822773	0.75573921	0.0	0.0	0.0	0.0	0.0	0.0	0.0	0.0	60602.60156	10.66257054	0.6148	2.1	9.01E-4	0.004289
474	-95.4765146593967, 29.6158086141834	CST	48201330302	0.0	11.22849498	0.303194787	9.3	6.0	5.7	30.3	2.0	0.0	100.0	0.6419	0.3489	22.2	0.8689	100.0	0.0	0.776859504	0.694214876	0.0	0.662993572	0.701561065	0.38292011	0.75573921	0.0	0.0	0.0	0.872359963	0.0	0.0	0.0	0.0	54091.30078	10.64126596	0.6576	3.6	0.006432	7.6E-4
475	-95.4977100979099, 29.6266429915007	CST	48201330303	0.0	11.25859817	0.229443307	9.3	4.4	4.6	23.6	2.0	0.0	100.0	0.2029	0.6365	22.0	0.7838	100.0	0.0	0.0	0.0	0.0	0.0	0.0	0.805325987	0.966023875	0.0	0.0	0.0	0.0	0.0	0.0	0.0	0.0	32613.40039	10.73559944	0.6921	2.7	0.003951	0.001197
476	-95.4555000034919, 29.6166997329003	CST	48201330400	1.22E-5	11.24275342	0.292917344	10.1	6.7	7.1	31.3	2.0	0.21	100.0	0.5645	0.5179	22.2	0.8603	100.0	0.0	0.776859504	0.687786961	0.0	0.0	0.645546373	0.510560147	0.449035813	0.0	0.0	0.0	0.0	0.0	0.0	0.038947203	0.298124499	65722.5	10.51094548	0.7804	4.3	0.029268	0.005988
477	-95.4306067633405, 29.6236891615218	CST	48201330500	1.24E-5	11.26791598	0.319029659	10.1	7.6	7.8	40.3	2.0	0.21	100.0	0.6275	0.3525	23.0	0.9135	100.0	0.0	0.0	0.620752984	0.0	0.0	0.66758494	0.136822773	0.0	0.894398531	0.0	0.0	0.0	0.0	0.0	0.036935477	0.285322802	60476.80078	10.35064193	0.8682	4.9	0.022807	0.006673
478	-95.4329842599799, 29.6130426520925	CST	48201330600	1.28E-5	11.23387763	0.370652147	10.1	6.5	6.6	21.3	1.0	0.24	99.0	0.4143	0.4168	24.6	0.8754	94.0	0.0	0.776859504	0.0	0.0	0.0	0.0	0.687786961	0.0	0.894398531	0.0	0.0	0.0	0.0	0.0	0.044048194	0.285436289	85793.60156	10.72268315	0.8185	4.3	0.0418	0.007249
479	-95.4421252722793, 29.5982129189752	CST	48201330700	1.18E-5	11.18195707	0.220651371	10.0	6.3	6.8	27.1	1.0	0.21	98.0	0.6312	0.5287	25.6	0.9101	85.0	0.666666667	0.868686869	0.0	0.0	0.0	0.0	0.38292011	0.639118457	0.894398531	0.0	0.0	0.0	0.0	0.0	0.034880388	0.285416813	171901.0	10.58027622	0.9116	4.0	0.00273	0.009876
480	-95.3598830094137, 29.6008676359022	CST	48201330800	1.3E-5	11.14688036	0.480575859	8.6	4.0	4.1	16.2	2.0	0.21	98.0	0.4269	0.4924	21.1	0.7401	83.0	1.0	0.95959596	0.594123049	0.707070707	0.662993572	0.578512397	0.687786961	0.94214876	0.894398531	0.0	0.0	0.872359963	0.0	0.0	0.044105729	0.255757602	115073.0	10.31284793	0.573	2.4	0.136772	0.046552
481	-95.4025822308453, 29.6131490971684	CST	48201330900	1.33E-5	11.21418082	0.243170182	9.6	4.2	4.8	26.5	2.0	0.24	98.0	0.553	0.503	22.0	0.7947	91.0	0.853076217	0.776859504	0.0	0.0	0.0	0.0	0.607897153	0.840220386	0.894398531	0.0	0.0	0.872359963	0.0	0.0	0.047857419	0.302639173	109902.0	10.54575941	0.7405	2.7	0.09416	0.004833
482	-95.3691304283074, 29.6749476995093	CST	48201331100	1.61E-5	11.3733315	0.52748694	11.5	8.1	8.5	27.8	2.0	0.44	93.0	0.8937	0.6218	30.6	0.5775	96.0	0.666666667	0.922865014	0.0	0.0	0.0	0.0	0.510560147	0.840220386	0.0	0.0	0.0	0.0	0.0	0.0	0.050300754	0.45767942	34294.30078	11.46096005	0.9141	6.2	0.0	0.0
483	-95.3705166199897, 29.6635220737053	CST	48201331200	1.39E-5	11.34153059	0.474379415	12.3	9.8	10.6	19.8	2.0	0.45	95.0	0.9638	0.753	27.5	0.5564	96.0	0.0	0.776859504	0.0	0.0	0.0	0.0	0.38292011	0.449035813	0.0	0.0	0.0	0.0	0.0	0.0	0.042924759	0.344753335	36437.80078	11.18815832	0.8452	7.7	0.0	0.0
484	-95.379194683633, 29.6461903189102	CST	48201331300	1.29E-5	11.3016831	0.534260788	11.2	10.5	9.7	23.6	2.0	0.38	99.0	0.6735	0.6126	28.6	0.7612	100.0	0.666666667	0.0	0.645546373	0.0	0.0	0.578512397	0.136822773	0.639118457	0.0	0.0	0.0	0.0	0.0	0.0	0.038537912	0.30857679	37997.30078	10.87062136	0.813	7.9	0.046322	0.023671
485	-95.3624369545648, 29.6526858875288	CST	48201331400	1.41E-5	11.30948585	0.291585825	14.6	11.4	14.8	23.3	1.0	0.74	100.0	0.9996	0.5726	32.5	0.5915	94.0	0.0	0.0	0.0	0.0	0.0	0.0	0.0	0.0	0.0	0.0	0.0	0.0	0.0	0.0	0.046981723	0.321720036	22544.40039	10.74127184	0.9891	10.0	0.047041	0.018342
486	-95.3691108145919, 29.627217313416	CST	48201331500	1.34E-5	11.23585845	0.516150333	9.8	7.2	6.1	25.9	2.0	0.3	99.0	0.4581	0.436	26.4	0.6096	88.0	0.992653811	0.776859504	0.0	0.0	0.0	0.0	0.607897153	0.238751148	0.0	0.0	0.0	0.0	0.0	0.0	0.045067209	0.293990195	73301.20313	10.44357178	0.5853	4.9	0.092101	0.04174
487	-95.3481609656856, 29.6283066794636	CST	48201331601	0.0	11.22550229	0.501391967	11.0	7.4	7.5	15.1	2.0	0.0	100.0	0.7674	0.3809	27.8	0.5834	100.0	0.976124885	0.776859504	0.0	0.0	0.0	0.0	0.0	0.0	0.0	0.0	0.0	0.0	0.0	0.0	0.0	0.0	46832.0	10.14056457	0.7341	5.5	3.31E-4	0.025372
488	-95.3230707049483, 29.6292722284118	CST	48201331602	0.0	11.18903745	0.400448429	12.5	7.1	9.3	24.0	1.0	0.0	100.0	0.7699	0.9079	22.0	0.7486	100.0	0.976124885	0.868686869	0.0	0.0	0.0	0.0	0.38292011	0.0	0.0	0.0	0.0	0.872359963	0.0	0.0	0.0	0.0	27542.90039	9.951952798	0.9413	5.6	0.040402	0.015752
489	-95.3327069520269, 29.6433792870274	CST	48201331700	1.39E-5	11.25667398	0.468112243	11.7	9.7	9.5	14.1	1.0	0.35	100.0	0.9989	0.5592	26.7	0.7336	85.0	0.957759412	0.0	0.703397612	0.0	0.0	0.645546373	0.136822773	0.0	0.0	0.0	0.0	0.0	0.0	0.0	0.048405097	0.292541487	43705.89844	10.45245461	0.8515	7.2	0.042711	0.046442
490	-95.3455121340694, 29.6527160499174	CST	48201331800	1.4E-5	11.2970621	0.500595101	11.6	8.8	9.3	22.2	1.0	0.44	100.0	0.8852	0.8279	26.5	0.7555	92.0	0.0	0.0	0.753902663	0.0	0.0	0.0	0.38292011	0.0	0.0	0.0	0.0	0.0	0.0	0.0	0.048991612	0.303655926	34553.80078	10.33151164	0.9056	6.7	0.05001	0.018664
491	-95.3467037317185, 29.6626934651557	CST	48201331900	1.47E-5	11.33317899	0.658375169	11.4	9.9	9.7	13.1	1.0	0.34	100.0	0.9916	0.3713	33.9	0.5006	94.0	0.0	0.0	0.0	0.0	0.0	0.0	0.607897153	0.0	0.0	0.0	0.0	0.0	0.0	0.0	0.054621726	0.331595422	31581.90039	10.74398472	0.8053	7.4	0.006114	0.001402
492	-95.3468285629503, 29.6724673427531	CST	48201332000	1.52E-5	11.34475891	0.466514053	12.5	10.6	11.8	21.9	1.0	0.4	98.0	0.9967	0.9252	26.5	0.7777	91.0	0.666666667	0.922865014	0.0	0.0	0.0	0.0	0.510560147	0.449035813	0.0	0.0	0.0	0.0	0.0	0.0	0.051903438	0.370579658	48664.5	11.20819582	0.9637	8.3	0.010575	0.001395
493	-95.3444040578696, 29.6803990077993	CST	48201332100	1.57E-5	11.3671653	0.546041939	11.1	8.6	9.4	25.3	1.0	0.19	98.0	0.968	0.4064	25.3	0.9336	87.0	0.666666667	0.922865014	0.0	0.0	0.0	0.0	0.510560147	0.639118457	0.0	0.0	0.0	0.0	0.0	0.0	0.050476319	0.415046192	23341.80078	11.23386337	0.8755	6.2	0.0	0.0
494	-95.3300425919368, 29.6805280507629	CST	48201332200	1.64E-5	11.34921096	0.673645348	11.0	8.5	9.0	34.6	1.0	0.29	100.0	0.78	0.3105	28.3	0.9395	89.0	0.666666667	0.95959596	0.0	0.0	0.0	0.0	0.805325987	0.639118457	0.0	0.0	0.0	0.0	0.0	0.0	0.057829634	0.41370452	56102.60156	10.91649182	0.9545	6.1	0.0	0.0
495	-95.3235009980192, 29.6665127569621	CST	48201332300	1.53E-5	11.30766393	0.667309996	10.9	8.3	8.3	28.1	2.0	0.33	100.0	0.3872	0.2804	29.0	0.8534	75.0	0.666666667	0.868686869	0.0	0.0	0.0	0.0	0.0	0.0	0.0	0.0	0.0	0.0	0.0	0.0	0.054599379	0.342390763	21614.09961	10.64608172	0.832	6.0	0.059675	0.005835
496	-95.3288158456833, 29.6581199468542	CST	48201332400	1.5E-5	11.29016712	0.567789083	11.4	9.7	9.7	24.6	2.0	0.32	100.0	0.5733	0.3395	31.9	0.757	90.0	0.666666667	0.776859504	0.594123049	0.0	0.0	0.66758494	0.510560147	0.0	0.0	0.0	0.0	0.0	0.0	0.0	0.052046737	0.331210538	46681.5	10.35575046	0.7857	7.2	0.059543	0.023897
497	-95.307442098284, 29.6649589707641	CST	48201332500	1.65E-5	11.27041004	0.355985239	9.8	8.6	8.0	17.7	2.0	0.23	100.0	0.5842	0.868	25.2	0.8674	92.0	0.666666667	0.776859504	0.0	0.0	0.0	0.0	0.38292011	0.0	0.0	0.0	0.0	0.0	0.0	0.0	0.066321037	0.337376828	44798.60156	10.21392787	0.6455	5.5	0.050076	0.035373
498	-95.3069660261569, 29.6749913501351	CST	48201332600	1.77E-5	11.29283836	0.331895039	10.3	9.2	9.3	22.2	2.0	0.22	100.0	0.8553	0.8839	22.7	0.9652	91.0	0.666666667	0.994490358	0.553719008	0.0	0.0	0.0	0.510560147	0.0	0.0	0.0	0.0	0.0	0.0	0.0	0.077466278	0.364528763	218326.0	10.63668989	0.8991	5.9	0.052793	0.035149
499	-95.313943786567, 29.685058492643	CST	48201332700	1.72E-5	11.33302923	0.280855036	9.3	8.2	7.8	33.3	1.0	0.11	100.0	0.8059	0.6575	23.2	0.951	88.0	0.666666667	0.997245179	0.0	0.0	0.0	0.0	0.950413223	0.449035813	0.0	0.0	0.0	0.0	0.0	0.0	0.064681648	0.435225056	55097.30078	11.01584429	0.8665	4.2	0.0	0.0
500	-95.3074472770236, 29.6915857617526	CST	48201332800	1.87E-5	11.32971872	0.209651776	9.3	6.4	6.5	48.8	0.0	0.18	100.0	0.7833	0.9616	22.1	0.9522	91.0	0.0	0.996326905	0.0	0.0	0.0	0.0	0.86134068	0.840220386	0.0	0.0	0.0	0.0	0.0	0.0	0.069971739	0.452133411	82620.5	11.00963969	0.9645	3.5	0.0	0.0
501	-95.2904722761117, 29.6904581795045	CST	48201332900	2.2E-5	11.29708858	0.207958971	9.3	7.8	7.7	39.2	1.0	0.13	100.0	0.6833	0.9165	20.7	0.9064	93.0	0.666666667	0.776859504	0.0	0.0	0.0	0.0	0.805325987	0.94214876	0.0	0.0	0.0	0.0	0.0	0.0	0.099052652	0.539588754	84932.79688	10.56981731	0.8678	4.2	0.054908	5.75E-4
502	-95.284860503486, 29.6815890043347	CST	48201333000	2.23E-5	11.26868676	0.223691742	8.2	5.8	5.4	31.3	1.0	0.07	100.0	0.5873	0.1499	21.9	0.8988	93.0	0.666666667	0.776859504	0.553719008	0.0	0.0	0.0	0.687786961	0.449035813	0.0	0.0	0.0	0.0	0.0	0.0	0.115868629	0.463198623	56371.0	10.43873855	0.7608	2.8	0.049615	0.014383
503	-95.2786224331308, 29.675576197948	CST	48201333100	2.14E-5	11.23589315	0.169183462	8.7	6.4	6.6	33.8	0.0	0.18	100.0	0.3698	0.8614	28.4	0.9558	92.0	0.666666667	0.0	0.712580349	0.839302112	0.662993572	0.78328742	0.687786961	0.639118457	0.0	0.0	0.0	0.0	0.0	0.0	0.11501502	0.395983476	47356.60156	10.49227522	0.7132	3.7	0.041545	0.027625
504	-95.2699512698721, 29.6694043044978	CST	48201333201	0.0	11.19675434	0.107070378	9.3	5.9	6.3	37.4	1.0	0.0	100.0	0.3307	0.8697	21.4	0.9397	100.0	0.957759412	0.0	0.0	0.0	0.0	0.0	0.270890725	0.449035813	0.0	0.0	0.0	0.0	0.0	0.0	0.0	0.0	64837.19922	9.930234618	0.8707	3.4	0.0	0.003814
505	-95.2646438562734, 29.6600067323584	CST	48201333202	0.0	11.15370685	0.512615636	9.7	5.4	6.0	31.1	1.0	0.0	100.0	0.2981	0.6797	25.3	0.8867	100.0	0.957759412	0.868686869	0.0	0.0	0.0	0.0	0.510560147	0.639118457	0.0	0.0	0.0	0.0	0.0	0.0	0.0	0.0	70257.29688	10.14579346	0.5722	3.3	0.05408	0.005624
506	-95.2534677973479, 29.6380887207247	CST	48201333300	1.71E-5	11.05309315	0.45374127	9.6	4.6	5.6	46.9	0.0	0.15	100.0	0.5296	0.8743	22.0	0.9388	95.0	0.931129477	0.922865014	0.0	0.0	0.0	0.0	0.978879706	0.639118457	0.0	0.0	0.0	0.0	0.0	0.0	0.078639314	0.329525551	276759.0	10.13914079	0.7397	2.6	0.054522	0.006956
507	-95.2829715808242, 29.6650764169199	CST	48201333500	2.02E-5	11.21340457	0.134310007	9.6	6.2	6.8	38.2	1.0	0.18	100.0	0.3865	0.7068	23.1	0.9824	90.0	0.853076217	0.776859504	0.0	0.0	0.0	0.0	0.895316804	0.238751148	0.0	0.0	0.0	0.0	0.0	0.0	0.094121526	0.388140988	93122.60156	10.44779101	0.8521	3.7	0.0	0.01589
508	-95.3000350522358, 29.6591347757294	CST	48201333600	1.73E-5	11.23881826	0.232417527	7.9	5.6	5.1	20.9	2.0	0.04	100.0	0.2638	0.1869	23.7	0.7625	91.0	0.957759412	0.776859504	0.645546373	0.707070707	0.723599633	0.684113866	0.38292011	0.0	0.0	0.0	0.0	0.0	0.0	0.0	0.074689862	0.326440686	41216.30078	10.06934572	0.4379	2.6	0.042557	0.015335
509	-95.2934537945695, 29.6356131040333	CST	48201333700	1.59E-5	11.14934703	0.33697275	8.7	6.2	6.2	39.3	2.0	0.09	100.0	0.232	0.2756	22.8	0.9078	92.0	0.988980716	0.922865014	0.0	0.0	0.0	0.0	0.924701561	0.0	0.0	0.0	0.0	0.872359963	0.0	0.966023875	0.060935183	0.295259222	37134.80078	10.25148788	0.7548	3.1	0.001018	2.51E-4
510	-95.2838180679086, 29.6122412762471	CST	48201333800	1.46E-5	11.048579	0.463518338	8.8	5.6	5.7	31.0	2.0	0.11	100.0	0.2556	0.7334	22.5	0.9114	100.0	0.666666667	0.868686869	0.933884298	0.707070707	0.662993572	0.876033058	0.607897153	0.449035813	0.0	0.0	0.0	0.0	0.0	0.0	0.052112301	0.299299193	122473.0	10.09354175	0.6737	3.1	0.057049	0.007341
511	-95.2580412420017, 29.6136241502448	CST	48201333901	0.0	10.98813516	0.332626856	7.8	3.6	3.8	14.5	1.0	0.0	99.0	0.2165	0.3437	22.0	0.8333	100.0	0.0	0.776859504	0.727272727	0.707070707	0.0	0.645546373	0.0	0.238751148	0.0	0.0	0.0	0.0	0.0	0.0	0.0	0.0	148939.0	10.22829584	0.3754	2.0	0.034886	0.099492
512	-95.2401780029068, 29.6178472557857	CST	48201333902	0.0	10.9497589	0.207892651	8.5	4.1	4.4	26.3	1.0	0.0	99.0	0.3368	0.309	22.6	0.8276	100.0	0.0	0.0	0.0	0.0	0.0	0.0	0.607897153	0.639118457	0.0	0.0	0.0	0.0	0.0	0.0	0.0	0.0	152193.0	10.34187456	0.6223	2.1	0.00817	0.126979
513	-95.2262568610474, 29.615582638528	CST	48201334001	0.0	10.896579	0.190826843	9.4	5.0	5.8	20.5	1.0	0.0	99.0	0.7452	0.8643	21.2	0.7968	100.0	0.0	0.0	0.0	0.0	0.0	0.0	0.38292011	0.449035813	0.0	0.0	0.0	0.0	0.0	0.0	0.0	0.0	54257.5	10.28615803	0.6154	2.9	0.018879	0.379865
514	-95.2143334465335, 29.6084236368155	CST	48201334002	0.0	10.82240913	0.168295512	7.9	2.6	3.0	18.3	0.0	0.0	99.0	0.0261	0.3026	21.9	0.4587	100.0	0.0	0.0	0.0	0.0	0.0	0.0	0.270890725	0.75573921	0.0	0.0	0.0	0.0	0.0	0.0	0.0	0.0	40110.10156	10.53424618	0.2762	1.4	0.0	0.387175
515	-95.2305134408413, 29.6055073182011	CST	48201334003	0.0	10.87442009	0.289164062	8.3	5.5	5.4	28.5	1.0	0.0	99.0	0.0914	0.3009	21.8	0.753	100.0	0.0	0.0	0.0	0.0	0.0	0.0	0.270890725	0.449035813	0.0	0.0	0.0	0.0	0.0	0.0	0.0	0.0	79519.60156	10.14669724	0.54	2.7	0.05771	0.94229
516	-95.4135170878343, 29.654079916984	CST	48201334100	0.0	11.34459543	0.137214405	9.6	4.2	4.5	19.0	2.0	0.26	93.0	0.4662	0.7933	21.9	0.7476	100.0	0.996326905	0.922865014	0.0	0.0	0.0	0.0	0.995408632	0.995408632	0.983471074	0.0	0.0	0.964187328	0.0	0.995408632	0.0	0.0	149176.0	10.93233535	0.5903	2.9	0.047118	0.019809
517	-95.1812485255629, 29.5936737341804	CST	48201340100	1.9E-5	10.65628493	0.150708876	8.4	3.4	4.1	20.3	2.0	0.15	98.0	0.4738	0.2326	22.0	0.6162	100.0	0.853076217	0.0	0.594123049	0.0	0.0	0.578512397	0.754820937	0.903581267	0.0	0.0	0.0	0.0	0.0	0.0	0.084961212	0.442484932	105547.0	9.719419723	0.3342	1.8	0.010836	0.025701
518	-95.1604393361211, 29.6093653937642	CST	48201340201	0.0	10.61515251	0.172805024	6.8	4.2	3.5	4.9	1.0	0.0	97.0	0.2575	0.3838	19.9	0.3389	100.0	0.976124885	0.0	0.0	0.0	0.0	0.0	0.895316804	0.449035813	0.0	0.0	0.0	0.872359963	0.0	0.966023875	0.0	0.0	81783.89844	9.301136595	0.0366	1.9	0.010401	0.026614
519	-95.1297481153728, 29.6158958258458	CST	48201340202	0.0	10.50491415	0.054903613	6.9	3.9	3.6	10.8	2.0	0.0	99.0	0.0724	0.1361	20.2	0.5142	100.0	0.0	0.0	0.0	0.0	0.0	0.0	0.0	0.0	0.0	0.0	0.0	0.0	0.0	0.0	0.0	0.0	222836.0	9.248865802	0.2124	1.8	0.017372	0.032298
520	-95.1003302633063, 29.607911188913	CST	48201340203	0.0	10.36927854	0.047982391	7.1	4.3	3.9	4.6	2.0	0.0	98.0	0.0469	0.0944	18.9	0.199	100.0	0.0	0.0	0.723599633	0.0	0.662993572	0.578512397	0.136822773	0.0	0.966023875	0.0	0.0	0.0	0.0	0.0	0.0	0.0	337466.0	9.204472737	0.0786	1.9	0.066364	0.014485
521	-95.1265375686753, 29.5915452819226	CST	48201340301	0.0	10.42895799	0.097840011	6.9	4.6	3.8	3.0	2.0	0.0	97.0	0.105	0.0178	10.9	0.2962	100.0	0.0	0.0	0.0	0.0	0.0	0.0	0.136822773	0.0	0.0	0.0	0.0	0.0	0.0	0.0	0.0	0.0	186629.0	9.197255277	0.0257	2.0	0.008879	0.022788
522	-95.1128974897892, 29.5959796606916	CST	48201340302	0.0	10.38304384	0.094985662	7.3	5.1	4.3	5.6	2.0	0.0	98.0	0.2769	0.0	19.1	0.133	100.0	0.0	0.0	0.0	0.0	0.0	0.0	0.0	0.0	0.0	0.0	0.0	0.0	0.0	0.0	0.0	0.0	302981.0	9.278447753	0.1677	2.2	0.005488	0.013671
523	-95.1125992941437, 29.5797381791361	CST	48201340400	1.21E-5	10.34391872	0.059609837	7.1	5.9	4.5	1.8	0.0	0.11	97.0	0.2259	0.0	12.3	0.0865	100.0	0.0	0.0	0.0	0.0	0.0	0.0	0.0	0.0	0.0	0.0	0.0	0.0	0.0	0.0	0.041922224	0.287666619	72844.29688	9.481632172	0.0357	2.4	0.004945	0.05612
524	-95.1206093062305, 29.5671224176135	CST	48201340500	1.26E-5	10.32840183	0.089293037	8.2	5.9	6.1	32.3	1.0	0.24	97.0	0.1374	0.5131	20.7	0.5379	90.0	0.0	0.0	0.0	0.0	0.0	0.0	0.270890725	0.0	0.0	0.0	0.0	0.0	0.0	0.0	0.042983043	0.316246006	181759.0	9.419106106	0.6002	2.8	0.0	0.055405
525	-95.1312585917295, 29.5758893991608	CST	48201340600	1.22E-5	10.4003589	0.091818193	7.3	6.1	5.0	8.4	1.0	0.14	97.0	0.2437	0.0036	19.6	0.12	100.0	0.0	0.0	0.0	0.0	0.0	0.0	0.0	0.0	0.0	0.0	0.0	0.0	0.0	0.0	0.043270369	0.296621427	75217.79688	9.018843481	0.2008	2.6	0.001996	0.015731
526	-95.1346319753615, 29.5627989469294	CST	48201340700	1.3E-5	10.38518356	0.135298061	8.0	5.3	5.6	14.4	1.0	0.17	97.0	0.5769	0.1581	19.2	0.5178	91.0	0.0	0.0	0.0	0.0	0.0	0.0	0.38292011	0.0	0.0	0.0	0.0	0.0	0.0	0.0	0.047528395	0.327679466	187327.0	9.078722711	0.5106	2.5	3.7E-4	0.056048
527	-95.1438052188708, 29.5814999875089	CST	48201340800	1.32E-5	10.46397808	0.086400955	7.2	3.8	3.6	11.4	1.0	0.13	97.0	0.1749	0.0234	20.9	0.2798	100.0	0.0	0.0	0.0	0.0	0.0	0.0	0.0	0.0	0.0	0.0	0.0	0.0	0.0	0.0	0.054978657	0.293377724	145332.0	9.278437603	0.1441	1.7	0.001554	0.016148
528	-95.1553441190649, 29.566320293541	CST	48201340900	1.37E-5	10.47086941	0.243010091	8.2	3.2	3.9	28.8	1.0	0.21	97.0	0.1853	0.3349	24.0	0.5612	91.0	0.0	0.0	0.0	0.0	0.0	0.0	0.38292011	0.449035813	0.0	0.0	0.0	0.0	0.0	0.0	0.048076656	0.338551458	115637.0	9.287684276	0.4989	1.7	0.0	0.0
529	-95.1412523151273, 29.5510520477817	CST	48201341000	1.42E-5	10.36383744	0.08297586	8.1	3.6	4.1	20.4	1.0	0.18	97.0	0.3583	0.4283	20.4	0.4746	96.0	0.0	0.0	0.0	0.0	0.0	0.0	0.38292011	0.449035813	0.0	0.0	0.0	0.0	0.0	0.0	0.052001031	0.374722101	119765.0	9.301141041	0.24	1.8	0.0	0.0
530	-95.1244455444822, 29.5423374411818	CST	48201341100	1.43E-5	10.27129772	0.165084707	8.6	5.4	5.5	32.0	2.0	0.19	97.0	0.1617	0.8605	23.9	0.6661	92.0	0.853076217	0.0	0.748393021	0.776859504	0.662993572	0.684113866	0.946740129	0.639118457	0.0	0.0	0.0	0.0	0.0	0.0	0.049280715	0.426594065	80517.60156	9.383545247	0.3934	2.8	9.18E-4	0.055297
531	-95.1109990051511, 29.5268660127453	CST	48201341201	0.0	10.17552238	0.143442144	8.6	5.4	5.5	33.8	2.0	0.0	97.0	0.3566	0.7563	20.7	0.39	100.0	0.853076217	0.0	0.771349862	0.0	0.767676768	0.944903581	0.38292011	0.639118457	0.0	0.0	0.0	0.872359963	0.0	0.0	0.0	0.0	114324.0	9.008946259	0.6559	2.8	0.04372	0.053136
532	-95.086665356697, 29.5451544428722	CST	48201341202	0.0	10.14684018	0.143393317	8.6	5.4	5.5	13.7	1.0	0.0	97.0	0.4451	0.4538	21.9	0.2958	100.0	0.0	0.0	0.948576676	0.984389348	0.993572084	0.980716253	0.607897153	0.0	0.0	0.0	0.0	0.0	0.0	0.0	0.0	0.0	140221.0	9.248677195	0.3253	2.8	0.488416	0.511584
533	-95.090094403876, 29.5689883834417	CST	48201341301	0.0	10.22068676	0.105316078	8.3	6.0	6.4	26.1	2.0	0.0	97.0	0.1196	0.6623	19.0	0.499	100.0	0.0	0.0	0.0	0.0	0.0	0.0	0.510560147	0.0	0.0	0.0	0.0	0.872359963	0.0	0.0	0.0	0.0	180902.0	9.018044833	0.5682	3.0	0.043036	0.053343
534	-95.1074439501714, 29.5531726962976	CST	48201341302	0.0	10.25360639	0.043092327	8.2	3.1	3.9	29.1	1.0	0.0	97.0	0.0991	0.5485	19.7	0.6829	100.0	0.0	0.0	0.836547291	0.707070707	0.723599633	0.837465565	0.136822773	0.0	0.0	0.0	0.0	0.0	0.0	0.0	0.0	0.0	112610.0	9.375858096	0.4124	1.6	0.018268	0.054302
535	-95.063424991807, 29.5883406359938	CST	48201341400	1.23E-5	10.15835799	0.083845775	7.4	4.6	4.3	7.2	2.0	0.13	99.0	0.3748	0.3926	20.1	0.154	83.0	0.0	0.0	0.838383838	0.0	0.977043159	0.874196511	0.38292011	0.449035813	0.997245179	0.0	0.0	0.987144169	0.0	0.0	0.04483782	0.422216363	519646.0	9.137769669	0.0543	2.0	0.930287	0.069713
536	-95.0406973800135, 29.5773649022079	CST	48201341501	0.0	10.02513151	0.080613233	8.6	5.4	5.5	6.2	2.0	0.0	99.0	0.0703	0.3328	20.0	0.0239	100.0	0.0	0.0	0.828282828	0.0	0.821854913	0.854912764	0.510560147	0.840220386	0.0	0.0	0.0	0.0	0.0	0.0	0.0	0.0	414180.0	9.169876109	0.1132	2.8	0.856796	0.143204
537	-95.0360531862043, 29.5618302583072	CST	48201341502	0.0	9.960989954	0.095534103	8.6	5.4	5.5	11.4	1.0	0.0	99.0	0.0776	0.1163	18.6	0.1825	100.0	0.0	0.0	0.878787879	0.0	0.974288338	0.948576676	0.136822773	0.966023875	0.0	0.0	0.0	0.0	0.0	0.0	0.0	0.0	215432.0	9.302707542	0.2012	2.8	0.811867	0.188133
538	-95.0147150667156, 29.5924145263497	CST	48201341600	1.1E-5	9.93683653	0.18862537	8.0	5.4	5.6	16.3	2.0	0.16	100.0	0.461	0.3247	19.4	0.1967	90.0	0.666666667	0.0	0.930211203	0.0	0.0	0.904499541	0.607897153	0.999081726	0.983471074	0.0	0.982552801	0.982552801	0.0	0.0	0.024415452	0.387704012	250795.0	8.515424548	0.3399	2.5	0.896419	0.002448
539	-95.0115935449915, 29.62306253334	CST	48201341700	1.28E-5	10.00769041	0.26141197	8.6	5.4	5.5	11.6	2.0	0.15	100.0	0.4978	0.6064	22.0	0.1787	100.0	0.0	0.0	0.594123049	0.0	0.0	0.0	0.270890725	0.0	0.0	0.0	0.0	0.0	0.0	0.0	0.037086664	0.736508031	109100.0	8.834166655	0.211	2.8	1.0	0.0
540	-95.0255320616742, 29.6312098896241	CST	48201341800	1.26E-5	10.09898173	0.158913719	8.6	5.4	5.5	15.8	2.0	0.16	100.0	0.5992	0.5024	23.5	0.1892	94.0	0.666666667	0.0	0.738292011	0.0	0.0	0.77594123	0.38292011	0.966023875	0.988980716	0.0	0.0	0.0	0.0	0.0	0.039502231	0.327435731	157066.0	8.988432307	0.3873	2.8	0.354168	0.645832
541	-95.1291138208914, 29.6412648475707	CST	48201342001	0.0	10.57212968	0.096441711	7.6	4.4	4.4	6.8	2.0	0.0	98.0	0.2196	0.023	22.0	0.1395	100.0	0.0	0.0	0.0	0.0	0.0	0.0	0.0	0.0	0.894398531	0.0	0.0	0.0	0.0	0.0	0.0	0.0	326088.0	9.365216989	0.0215	1.9	0.027783	0.033075
542	-95.1527294974942, 29.6391631898094	CST	48201342002	0.0	10.66672237	0.106846998	7.7	4.0	4.4	9.7	1.0	0.0	98.0	0.0983	0.2168	23.8	0.4116	100.0	0.931129477	0.0	0.0	0.0	0.0	0.0	0.136822773	0.449035813	0.0	0.0	0.0	0.0	0.0	0.0	0.0	0.0	136132.0	9.319019921	0.127	1.9	0.167083	0.344257
543	-95.1421708567271, 29.6572514567193	CST	48201342100	1.79E-5	10.66569497	0.224474716	8.0	4.8	5.2	14.3	1.0	0.09	98.0	0.3319	0.2073	27.4	0.5444	87.0	0.853076217	0.0	0.0	0.0	0.0	0.0	0.754820937	0.639118457	0.0	0.0	0.0	0.872359963	0.0	0.0	0.098655137	0.293289478	211106.0	9.2005126	0.3863	2.2	0.012891	0.030183
544	-95.1464887886278, 29.6719217164706	CST	48201342200	1.94E-5	10.72685114	0.249715655	8.5	5.9	6.3	40.1	2.0	0.13	98.0	0.7373	0.9069	24.7	0.6491	96.0	0.853076217	0.0	0.0	0.0	0.0	0.0	0.687786961	0.639118457	0.894398531	0.0	0.0	0.0	0.0	0.0	0.12033538	0.28529007	182912.0	9.18104056	0.5108	2.8	0.008925	0.004075
545	-95.1312311628818, 29.6736949867499	CST	48201342300	1.77E-5	10.65264475	0.203054694	8.6	5.4	5.5	27.8	1.0	0.16	98.0	0.4457	0.672	24.2	0.6617	86.0	0.666666667	0.0	0.0	0.0	0.0	0.0	0.687786961	0.0	0.0	0.0	0.0	0.0	0.0	0.0	0.103655066	0.257782715	460366.0	9.543721431	0.7161	2.8	0.002169	0.001198
546	-95.148423014113, 29.6947660659143	CST	48201342400	2.18E-5	10.80395799	0.195678538	8.0	3.8	4.4	26.7	2.0	0.1	98.0	0.384	0.5243	23.4	0.5283	100.0	0.666666667	0.0	0.0	0.0	0.0	0.0	0.136822773	0.840220386	0.894398531	0.0	0.0	0.0	0.0	0.0	0.138487557	0.290682889	213736.0	9.064947525	0.4205	1.8	0.029272	6.34E-4
547	-95.1335720880635, 29.6967228480187	CST	48201342500	2.48E-5	10.74439178	0.184442831	8.6	5.4	5.5	10.0	2.0	0.15	98.0	0.6823	0.4479	22.1	0.0897	93.0	0.666666667	0.0	0.0	0.0	0.0	0.0	0.895316804	0.75573921	0.894398531	0.0	0.0	0.872359963	0.0	0.0	0.190109636	0.256100579	497445.0	9.321076807	0.2833	2.8	0.022979	7.81E-4
548	-95.1186185029628, 29.6951556204741	CST	48201342700	2.25E-5	10.67916895	0.17985688	8.6	5.4	5.5	12.1	2.0	0.15	100.0	0.7469	0.3153	23.7	0.1108	92.0	0.0	0.0	0.0	0.0	0.0	0.0	0.754820937	0.238751148	0.966023875	0.0	0.0	0.0	0.0	0.0	0.161199625	0.25174582	436471.0	9.453465556	0.3704	2.8	7.24E-4	0.003225
549	-95.101460945858, 29.6934804609797	CST	48201342800	2.06E-5	10.60540822	0.089220378	8.6	5.4	5.5	13.6	2.0	0.08	100.0	0.1299	0.0092	20.8	0.2185	100.0	0.666666667	0.0	0.0	0.0	0.0	0.0	0.38292011	0.238751148	0.988980716	0.0	0.0	0.964187328	0.0	0.0	0.135041349	0.248105571	1086560.0	9.419347309	0.1015	2.8	0.010006	0.003928
550	-95.1052279594104, 29.6717524505696	CST	48201342900	1.68E-5	10.55939726	0.145048968	8.6	5.4	5.5	7.1	1.0	0.17	99.0	0.6718	0.7329	21.3	0.1648	82.0	0.0	0.0	0.0	0.0	0.0	0.0	0.838383838	0.0	0.0	0.0	0.0	0.0	0.0	0.0	0.09463971	0.24771399	647262.0	9.419914274	0.4926	2.8	0.010184	0.007232
551	-95.1072278919818, 29.6577063080021	CST	48201343000	1.54E-5	10.52966575	0.193343689	8.6	5.1	5.9	16.9	1.0	0.16	98.0	0.4079	0.5855	23.7	0.4606	83.0	0.0	0.0	0.0	0.0	0.0	0.0	0.754820937	0.0	0.0	0.0	0.0	0.0	0.0	0.0	0.077199942	0.249644014	1084570.0	9.354990227	0.5367	2.4	0.011201	0.012279
552	-95.0793074018921, 29.6584035640199	CST	48201343100	1.54E-5	10.42694794	0.131427075	8.6	5.4	5.5	10.2	1.0	0.12	100.0	0.5913	0.1075	20.5	0.1879	87.0	0.0	0.0	0.0	0.0	0.0	0.0	0.136822773	0.0	0.894398531	0.0	0.0	0.0	0.0	0.0	0.069778744	0.25966321	1066260.0	9.628525751	0.1667	2.8	0.005409	0.089444
553	-95.0553835657079, 29.6582890905877	CST	48201343200	1.7E-5	10.3135242	0.112105767	8.6	5.4	5.5	7.4	2.0	0.09	100.0	0.1809	0.0142	22.8	0.447	90.0	0.0	0.0	0.0	0.0	0.0	0.0	0.38292011	0.639118457	0.983471074	0.0	0.0	0.0	0.0	0.0	0.074522551	0.26457589	1164740.0	9.265018031	0.2969	2.8	0.00214	0.07055
554	-95.0651801306859, 29.6847878454704	CST	48201343301	0.0	10.42858904	0.188782185	8.6	5.4	5.5	13.3	2.0	0.0	100.0	0.3265	0.0821	19.7	0.3494	100.0	0.666666667	0.0	0.0	0.0	0.0	0.0	0.38292011	0.903581267	0.990817264	0.947658402	0.0	0.0	0.0	0.0	0.0	0.0	517558.0	9.329021654	0.2824	2.8	0.007013	0.074558
555	-95.0667808461645, 29.6698471511519	CST	48201343302	0.0	10.40327854	0.11810856	8.6	5.4	5.5	10.9	2.0	0.0	100.0	0.142	0.3435	22.5	0.2901	100.0	0.0	0.0	0.0	0.0	0.0	0.0	0.0	0.0	0.0	0.0	0.0	0.0	0.0	0.0	0.0	0.0	749580.0	9.52731762	0.1558	2.8	0.005427	0.074893
556	-95.0639948769362, 29.7132749736323	CST	48201343600	0.0	10.4923105	0.306998243	8.6	5.4	5.5	12.8	2.0	0.17	100.0	0.6973	0.6258	25.1	0.398	100.0	0.931129477	0.0	0.727272727	0.0	0.0	0.77594123	0.967860422	0.988980716	0.999081726	0.988980716	0.998163453	1.0	0.999081726	0.966023875	0.0	0.0	254960.0	8.960970332	0.5661	2.8	0.853628	0.007117
557	-95.06068210214, 29.6378250828407	CST	48201343700	0.0	10.28382192	0.270029992	8.6	5.4	5.5	17.9	2.0	0.21	99.0	0.8827	0.5937	24.5	0.4979	100.0	0.853076217	0.0	0.0	0.0	0.662993572	0.578512397	0.994490358	0.998163453	1.0	0.988980716	0.98989899	0.999081726	0.0	0.0	0.0	0.0	565602.0	9.358525689	0.6925	2.8	0.146075	0.108639
558	-95.2360223628678, 29.5756308357636	CST	48201350100	1.35E-5	10.79327397	0.165133586	10.0	2.0	2.8	8.2	2.0	0.13	99.0	0.2416	0.2261	17.7	0.6607	80.0	0.0	0.0	1.0	0.987144169	0.988062443	0.997245179	0.136822773	0.449035813	0.0	0.0	0.0	0.0	0.0	0.995408632	0.052194206	0.254354911	261957.0	9.892251108	0.2728	1.5	0.478916	0.521084
559	-95.2324663237385, 29.5950925290858	CST	48201350200	1.4E-5	10.84427124	0.660759159	7.8	5.4	4.9	26.3	2.0	0.11	99.0	0.2617	0.3635	21.7	0.7093	92.0	0.0	0.0	0.985307622	0.916437098	0.963269054	0.96969697	0.38292011	0.238751148	0.0	0.0	0.0	0.0	0.0	0.0	0.060456967	0.269173985	105044.0	10.06464641	0.4435	2.5	0.242916	0.757084
560	-95.2248467003635, 29.582895602356	CST	48201350300	1.34E-5	10.78329224	0.385508481	7.8	5.3	4.9	18.4	2.0	0.1	99.0	0.165	0.0125	19.4	0.6339	86.0	0.0	0.0	0.990817264	0.955922865	0.928374656	0.955922865	0.136822773	0.238751148	0.0	0.0	0.0	0.0	0.0	0.0	0.050496939	0.268111378	78161.89844	10.26814013	0.3184	2.4	0.270169	0.729831
561	-95.2100952678985, 29.5958066479132	CST	48201350400	1.56E-5	10.76863653	0.892788415	8.4	6.7	6.6	25.4	0.0	0.16	99.0	0.6923	0.6732	19.0	0.8136	96.0	0.0	0.0	0.982552801	0.943067034	0.968778696	0.987144169	0.510560147	0.75573921	0.0	0.0	0.0	0.0	0.0	0.0	0.066528344	0.333359992	92881.39844	9.906676572	0.6405	3.2	0.502578	0.497422
562	-95.1958289331006, 29.5822474127377	CST	48201350500	1.56E-5	10.67784657	0.650480877	8.2	4.8	4.9	30.9	2.0	0.18	99.0	0.5961	0.721	18.4	0.7585	94.0	0.0	0.0	0.996326905	0.936639118	0.882460973	0.955004591	0.0	0.238751148	0.0	0.0	0.0	0.0	0.0	0.0	0.068896472	0.320787789	108747.0	9.804534176	0.7126	2.5	0.034827	0.014071
563	-95.1726422387499, 29.5545853404065	CST	48201350601	0.0	10.50126849	0.100321036	7.7	1.6	2.4	8.9	2.0	0.0	97.0	0.1136	0.237	17.6	0.2627	100.0	0.0	0.0	0.553719008	0.0	0.0	0.0	0.270890725	0.639118457	0.0	0.0	0.0	0.0	0.0	0.0	0.0	0.0	87306.70313	9.206666659	0.1491	0.9	0.023888	0.004216
564	-95.1774391022551, 29.5377354857994	CST	48201350602	0.0	10.46799909	0.164944544	8.6	5.4	5.5	10.2	2.0	0.0	97.0	0.1406	0.0802	20.7	0.3972	100.0	0.0	0.0	0.703397612	0.0	0.0	0.578512397	0.0	0.0	0.0	0.0	0.0	0.0	0.0	0.0	0.0	0.0	136834.0	9.052192485	0.1544	2.8	0.0308	0.009746
565	-95.1869930409138, 29.5339219817932	CST	48201350700	1.22E-5	10.48928493	0.509002907	8.6	5.4	5.5	15.4	2.0	0.12	98.0	0.8245	0.0451	21.9	0.1424	100.0	0.0	0.0	0.820936639	0.851239669	0.845730028	0.818181818	0.270890725	0.0	0.0	0.0	0.0	0.0	0.0	0.0	0.038817061	0.250131238	30874.19922	8.91932488	0.197	2.8	0.030464	0.009844
566	-95.1744440296496, 29.5245969358384	CST	48201350801	0.0	10.40234429	0.418952574	8.6	5.4	5.5	23.3	2.0	0.0	98.0	0.3154	0.2595	20.4	0.443	100.0	0.0	0.0	0.784205693	0.0	0.662993572	0.756657484	0.38292011	0.0	0.0	0.0	0.0	0.0	0.0	0.0	0.0	0.0	57953.5	8.978922193	0.4692	2.8	0.028012	0.008763
567	-95.1479823810116, 29.5181202420532	CST	48201350802	0.0	10.2876895	0.219826362	8.6	5.4	5.5	19.0	2.0	0.0	97.0	0.2361	0.161	18.4	0.5934	100.0	0.0	0.0	0.95224977	0.965105601	0.947658402	0.94214876	0.687786961	0.75573921	0.0	0.0	0.0	0.0	0.0	0.0	0.0	0.0	152980.0	9.07148	0.2989	2.8	0.029033	0.071151
568	-95.3802547842858, 29.7572574425796	CST	48201410100	1.84E-5	11.49631324	0.145780467	8.3	3.7	3.7	13.9	1.0	0.27	94.0	0.0611	0.2767	20.5	0.5004	100.0	0.994490358	0.922865014	0.553719008	0.930211203	0.723599633	0.0	0.510560147	0.840220386	0.0	0.947658402	0.0	0.0	0.0	0.0	0.060042491	0.586961926	44921.5	11.95470241	0.3838	2.1	0.03274	0.003727
569	-95.3920772742647, 29.7574275787218	CST	48201410200	1.67E-5	11.5014694	0.042771802	7.1	2.2	2.3	5.8	1.0	0.16	92.0	0.0098	0.2303	18.9	0.2618	97.0	0.0	0.776859504	0.746556474	0.851239669	0.767676768	0.645546373	0.941230487	0.0	0.0	0.947658402	0.0	0.0	0.0	0.0	0.050230432	0.497529617	36744.80078	12.41805653	0.0267	1.0	0.026491	0.002687
570	-95.4037289440318, 29.7567232213382	CST	48201410300	1.64E-5	11.50518173	0.106903221	7.3	3.5	3.3	3.5	0.0	0.17	92.0	0.0686	0.5187	19.1	0.0708	96.0	0.0	0.0	0.0	0.892561983	0.0	0.578512397	0.687786961	0.0	0.0	0.0	0.0	0.0	0.0	0.0	0.056124565	0.46023566	18962.19922	12.44658808	0.076	1.6	0.026942	0.002686
571	-95.4064072844599, 29.7475230329495	CST	48201410401	0.0	11.49718082	0.046544567	7.2	3.8	3.4	5.1	0.0	0.0	93.0	0.0356	0.1533	16.5	0.0172	100.0	0.0	0.0	0.0	0.0	0.0	0.0	0.687786961	0.0	0.0	0.0	0.0	0.0	0.0	0.0	0.0	0.0	22871.0	12.33749178	0.033	1.7	0.0	0.0
572	-95.398738313751, 29.7475038707721	CST	48201410402	0.0	11.5006064	0.052772403	7.0	3.8	3.6	10.6	0.0	0.0	93.0	0.0178	0.3155	22.1	0.2442	100.0	0.0	0.0	0.0	0.0	0.0	0.0	0.687786961	0.0	0.0	0.0	0.0	0.0	0.0	0.0	0.0	0.0	18461.40039	0.0	0.0622	1.7	0.0	0.0
573	-95.3886773326844, 29.7490875613003	CST	48201410500	1.63E-5	11.49559361	0.065732394	7.0	3.2	3.2	12.5	1.0	0.15	93.0	0.0125	0.6333	20.5	0.1485	96.0	0.666666667	0.0	0.0	0.0	0.0	0.0	0.754820937	0.75573921	0.0	0.947658402	0.0	0.0	0.0	0.0	0.050952249	0.475614402	28687.19922	12.36740823	0.0961	1.4	0.0	0.0
574	-95.3777462018699, 29.7463270242018	CST	48201410600	1.86E-5	11.4883169	0.043525627	6.8	2.0	2.0	3.9	0.0	0.18	93.0	0.0056	0.5759	22.0	0.119	100.0	0.996326905	0.776859504	0.0	0.0	0.0	0.0	0.974288338	0.97979798	0.0	0.947658402	0.0	0.0	0.0	0.0	0.0611991	0.596169282	28382.5	12.22148061	0.0146	0.9	0.0	0.0
575	-95.3898629428746, 29.7417754007184	CST	48201410701	0.0	11.48951872	0.063377806	7.3	4.0	3.7	12.5	1.0	0.0	93.0	0.0671	0.84	19.1	0.2773	100.0	0.666666667	0.0	0.0	0.0	0.0	0.0	0.838383838	0.903581267	0.0	0.947658402	0.0	0.0	0.0	0.0	0.0	0.0	24409.69922	12.35282373	0.2179	1.7	0.0	0.0
576	-95.3898110205808, 29.7364098456244	CST	48201410702	0.0	11.47719452	0.068763422	7.7	4.1	4.1	14.0	0.0	0.0	92.0	0.0341	0.8263	26.1	0.4315	100.0	0.666666667	0.0	0.0	0.0	0.0	0.0	0.754820937	0.840220386	0.0	0.0	0.0	0.0	0.0	0.0	0.0	0.0	19829.30078	0.0	0.4564	1.9	0.0	0.0
577	-95.4050128728235, 29.7385363751424	CST	48201410800	1.48E-5	11.48590594	0.049153746	7.3	3.3	3.3	14.7	0.0	0.2	92.0	0.0209	0.2545	23.1	0.3396	94.0	0.0	0.0	0.0	0.0	0.0	0.0	0.687786961	0.449035813	0.0	0.0	0.0	0.0	0.0	0.0	0.047232187	0.441769064	29121.80078	12.17984107	0.2127	1.5	0.0	0.0
578	-95.3993577374134, 29.7329589709548	CST	48201410900	1.6E-5	11.48617443	0.046429166	7.3	3.2	3.2	8.8	0.0	0.18	92.0	0.0247	0.1836	21.3	0.3626	91.0	0.666666667	0.0	0.0	0.0	0.0	0.0	0.687786961	0.903581267	0.0	0.0	0.0	0.0	0.0	0.0	0.050860193	0.461867628	15540.0	0.0	0.1692	1.5	0.0	0.0
579	-95.4177200961725, 29.7377973427759	CST	48201411000	1.56E-5	11.49018995	0.038061202	7.0	3.7	3.1	5.7	0.0	0.18	92.0	0.0297	0.7615	14.7	0.2137	98.0	0.0	0.0	0.0	0.0	0.0	0.0	0.924701561	0.449035813	0.0	0.0	0.0	0.0	0.0	0.0	0.049062887	0.452758424	27254.40039	12.06991606	0.052	1.6	0.0	0.0
580	-95.4140625742942, 29.7503483207157	CST	48201411100	1.5E-5	11.50009406	0.097300179	7.0	5.1	3.8	6.5	1.0	0.14	92.0	0.2571	0.1863	17.2	0.1864	93.0	0.0	0.0	0.0	0.0	0.0	0.0	0.270890725	0.0	0.0	0.0	0.0	0.0	0.0	0.0	0.048512342	0.414135019	23738.90039	12.07751624	0.0976	2.1	0.0	0.00276
581	-95.4311379786441, 29.7530870413751	CST	48201411200	1.45E-5	11.50879178	0.132200356	6.9	5.8	4.1	2.2	1.0	0.0	92.0	0.1418	0.0691	16.4	0.1542	89.0	0.0	0.0	0.553719008	0.875114784	0.767676768	0.578512397	0.136822773	0.238751148	0.0	0.0	0.0	0.0	0.0	0.0	0.042334863	0.377426841	16501.59961	11.75118507	0.0081	2.3	0.026619	0.004242
582	-95.452618259126, 29.7490865165976	CST	48201411300	2.15E-5	11.50904384	0.073724418	7.2	4.0	3.4	2.8	0.0	0.2	100.0	0.0571	0.223	13.4	0.1569	93.0	0.0	0.0	0.869605142	0.816345271	0.723599633	0.66758494	0.510560147	0.639118457	0.0	0.0	0.0	0.0	0.0	0.0	0.072204304	0.712694746	18038.59961	11.85919496	0.0658	1.8	0.025376	5.85E-4
583	-95.4331643296134, 29.7446303998097	CST	48201411400	1.56E-5	11.50511507	0.080588858	7.0	6.5	4.6	1.4	1.0	0.0	94.0	0.1564	0.2988	12.8	0.115	79.0	0.0	0.0	0.0	0.0	0.0	0.0	0.510560147	0.449035813	0.0	0.0	0.0	0.0	0.0	0.0	0.043592949	0.426637959	17667.19922	0.0	0.0035	2.6	0.0	0.0
584	-95.4422350252758, 29.735462065073	CST	48201411501	0.0	11.49644931	0.032629676	6.9	2.8	2.4	7.7	1.0	0.0	94.0	0.0268	0.2986	12.9	0.1808	100.0	0.0	0.0	0.0	0.0	0.0	0.0	0.838383838	0.639118457	0.0	0.0	0.0	0.0	0.0	0.0	0.0	0.0	29920.59961	12.14587893	0.0616	1.3	0.0	0.0
585	-95.4286230524646, 29.7349795017796	CST	48201411502	0.0	11.48980274	0.056392333	7.0	2.7	2.5	4.5	1.0	0.0	93.0	0.0172	0.4134	19.1	0.2558	100.0	0.0	0.0	0.0	0.0	0.0	0.0	0.924701561	0.449035813	0.0	0.0	0.0	0.0	0.0	0.0	0.0	0.0	29010.80078	11.63373809	0.0249	1.2	0.0	0.0
586	-95.4537805943126, 29.735453815849	CST	48201411600	2.24E-5	11.48683562	0.070800968	7.2	5.0	4.2	6.9	1.0	0.09	100.0	0.1381	0.0898	21.5	0.1345	95.0	0.666666667	0.0	0.0	0.0	0.0	0.0	0.607897153	0.903581267	0.0	0.0	0.0	0.0	0.0	0.0	0.082952073	0.732643794	15682.2998	11.78252449	0.0412	2.1	0.0	0.0
587	-95.4543500947625, 29.725473394124	CST	48201411700	2.5E-5	11.47828311	0.063369331	7.3	2.0	2.3	11.2	1.0	0.2	97.0	0.0079	0.1211	22.0	0.2243	100.0	0.666666667	0.0	0.0	0.0	0.0	0.0	0.38292011	0.840220386	0.0	0.0	0.0	0.872359963	0.0	0.0	0.097976699	0.839877525	19175.0	10.89762237	0.1038	1.0	0.095808	0.02442
588	-95.429744115777, 29.7272005827656	CST	48201411800	2.16E-5	11.48368219	0.040723304	7.1	4.9	3.9	7.2	1.0	0.18	92.0	0.0439	0.3374	18.9	0.2826	95.0	0.0	0.0	0.0	0.0	0.0	0.0	0.967860422	0.449035813	0.0	0.0	0.0	0.0	0.0	0.0	0.080225523	0.733757079	30848.90039	0.0	0.0629	2.2	0.0	0.042825
589	-95.3977179879277, 29.7278484741701	CST	48201411900	2.13E-5	11.4719516	0.054957308	7.0	4.5	3.6	5.7	1.0	0.17	92.0	0.0491	0.3022	16.4	0.1175	97.0	0.666666667	0.0	0.0	0.0	0.0	0.0	0.270890725	0.903581267	0.0	0.947658402	0.0	0.0	0.0	0.0	0.07929677	0.670490108	31211.80078	11.40538228	0.0432	1.9	0.0	0.068041
590	-95.4106765852902, 29.7215619418621	CST	48201412000	1.53E-5	11.47075891	0.050073881	7.0	4.7	3.6	3.1	1.0	0.14	92.0	0.0945	0.2441	18.3	0.0214	100.0	0.0	0.0	0.0	0.0	0.0	0.0	0.838383838	0.639118457	0.0	0.947658402	0.0	0.0	0.0	0.0	0.051675026	0.461676032	21602.0	11.75448148	0.0478	1.9	0.0	0.055969
591	-95.402763377586, 29.717220177664	CST	48201412100	1.33E-5	11.46779543	0.498366487	7.4	0.8	1.8	6.9	1.0	0.0	92.0	6.0E-4	NaN	22.0	0.3274	100.0	0.0	0.0	0.0	0.0	0.0	0.0	0.136822773	0.639118457	0.0	0.947658402	0.0	0.0	0.0	0.0	0.040932727	0.391202684	16706.09961	12.26146166	NaN	0.5	0.0	0.981618
592	-95.4110711918212, 29.7069656329187	CST	48201412200	1.4E-5	11.45126575	0.079060012	6.8	3.5	2.8	1.8	1.0	0.15	93.0	0.0694	0.8056	18.1	0.2369	95.0	0.0	0.0	0.553719008	0.0	0.0	0.578512397	0.838383838	0.75573921	0.0	0.947658402	0.0	0.0	0.0	0.0	0.043150592	0.40854588	36058.89844	12.17332338	0.0597	1.5	0.28162	0.71838
593	-95.4241841793532, 29.7157674034447	CST	48201412300	1.43E-5	11.47286393	0.109620808	8.6	5.4	5.5	0.9	1.0	0.11	93.0	0.2027	0.0697	16.5	0.0626	94.0	0.0	0.0	0.0	0.0	0.0	0.0	0.38292011	0.449035813	0.0	0.0	0.0	0.0	0.0	0.0	0.044189555	0.417420888	43651.0	11.76013371	0.0328	2.8	0.015304	0.042163
594	-95.4352695603967, 29.7161841070353	CST	48201412400	1.47E-5	11.46895616	0.091704545	8.6	5.4	5.5	0.4	0.0	0.09	93.0	0.2439	0.0169	18.0	0.071	92.0	0.0	0.0	0.0	0.0	0.0	0.0	0.270890725	0.238751148	0.0	0.0	0.0	0.0	0.0	0.0	0.046765592	0.409381955	29969.69922	11.49206754	8.0E-4	2.8	0.109652	0.060711
595	-95.4366246103022, 29.7089464240336	CST	48201412500	1.38E-5	11.462821	0.086059441	8.6	5.4	5.5	6.2	0.0	0.13	93.0	0.1322	0.2713	17.4	0.3634	92.0	0.0	0.0	0.0	0.0	0.0	0.0	0.607897153	0.0	0.0	0.0	0.0	0.0	0.0	0.0	0.040919891	0.389372682	11267.5	12.31992009	0.0389	2.8	0.804232	0.195768
596	-95.4445133223659, 29.7148368934196	CST	48201412600	1.51E-5	11.46717078	0.070072236	8.6	5.4	5.5	2.1	0.0	0.09	93.0	0.1498	0.0367	18.5	0.0691	95.0	0.0	0.0	0.0	0.0	0.0	0.0	0.270890725	0.238751148	0.0	0.0	0.0	0.0	0.0	0.0	0.047354284	0.431562145	20309.59961	11.83616218	0.0023	2.8	0.095808	0.02442
597	-95.4536684945286, 29.7135119042707	CST	48201412700	1.61E-5	11.46509589	0.220939946	8.6	5.4	5.5	1.6	1.0	0.12	96.0	0.2083	0.5738	15.3	0.156	93.0	0.666666667	0.0	0.0	0.0	0.0	0.0	0.607897153	0.903581267	0.0	0.0	0.0	0.0	0.0	0.0	0.051737213	0.498221207	27414.80078	12.08908801	0.0326	2.8	0.095808	0.02442
598	-95.4531988078658, 29.6977317915637	CST	48201412800	1.7E-5	11.44869497	0.691052153	6.3	3.7	2.6	2.1	1.0	0.09	96.0	0.1519	0.0662	12.6	0.2865	90.0	0.0	0.0	0.703397612	0.0	0.835629017	0.802571166	0.270890725	0.449035813	0.0	0.0	0.0	0.0	0.0	0.0	0.055987032	0.520679787	30944.80078	11.93009706	0.0129	1.5	0.796884	0.203116
599	-95.4493505384576, 29.6846309158663	CST	48201412900	1.6E-5	11.42254977	0.247019973	7.2	4.9	3.8	9.1	0.0	0.18	96.0	0.1512	0.4972	20.7	0.5712	89.0	0.0	0.0	0.832874197	0.851239669	0.835629017	0.849403122	0.877869605	0.449035813	0.0	0.0	0.0	0.0	0.0	0.0	0.052914732	0.462557451	26968.40039	11.62250456	0.0923	2.3	0.999244	7.56E-4
600	-95.4424115556611, 29.6973215468102	CST	48201413000	1.38E-5	11.44674704	0.315804251	7.0	3.7	3.1	4.1	1.0	0.14	93.0	0.1349	0.256	15.5	0.2327	87.0	0.0	0.0	0.662075298	0.0	0.804407713	0.721763085	0.607897153	0.238751148	0.0	0.0	0.0	0.0	0.0	0.0	0.043997335	0.378288692	26368.5	12.16166739	0.0219	1.7	0.826048	0.173952
601	-95.4323333215482, 29.6985930620572	CST	48201413100	1.36E-5	11.4439105	0.29458113	6.9	4.1	3.1	2.9	1.0	0.11	93.0	0.1882	0.3172	18.8	0.0869	91.0	0.0	0.0	0.817263545	0.0	0.0	0.578512397	0.0	0.0	0.0	0.0	0.0	0.0	0.0	0.0	0.040311115	0.390669214	22338.69922	11.9962548	0.0293	1.8	0.988098	0.011902
602	-95.4247854520084, 29.7009691390059	CST	48201413201	0.0	11.43625845	0.061861762	7.1	3.5	2.9	10.1	0.0	0.0	93.0	0.0537	0.3967	20.1	0.3821	100.0	0.0	0.0	0.0	0.0	0.0	0.578512397	0.0	0.639118457	0.0	0.0	0.0	0.0	0.0	0.0	0.0	0.0	15673.2002	11.99874139	0.2193	1.6	0.997277	0.002723
603	-95.4199406228534, 29.7011979367958	CST	48201413202	0.0	11.44153059	0.098447838	7.1	3.5	2.9	4.6	0.0	0.0	93.0	0.0592	0.3343	19.1	0.35	100.0	0.0	0.0	0.937557392	0.0	0.0	0.714416896	0.270890725	0.639118457	0.0	0.0	0.0	0.0	0.0	0.0	0.0	0.0	19096.90039	0.0	0.1991	1.6	0.336646	0.663354
604	-95.4280660568763, 29.6877842960276	CST	48201413300	1.46E-5	11.42620822	0.161429093	7.2	4.1	3.5	6.4	1.0	0.16	93.0	0.1611	0.6122	16.3	0.4782	93.0	0.666666667	0.0	0.913682277	0.0	0.804407713	0.7456382	0.687786961	0.903581267	0.0	0.0	0.0	0.0	0.0	0.0	0.046276871	0.412833585	53918.10156	11.55124699	0.1228	1.9	0.029199	0.039836
605	-95.4357530899716, 29.6733984296794	CST	48201420100	1.8E-5	11.40120822	0.099905725	8.8	4.0	4.5	32.8	1.0	0.3	95.0	0.161	0.6571	23.0	0.8146	93.0	0.976124885	0.0	0.0	0.0	0.0	0.0	0.607897153	0.75573921	0.0	0.0	0.0	0.0	0.0	0.0	0.062471402	0.611649378	19010.59961	11.25317036	0.7046	2.5	0.014489	0.01174
606	-95.4434844146492, 29.6681149498097	CST	48201420200	1.63E-5	11.3913105	0.123359857	8.0	5.5	5.2	23.6	1.0	0.14	97.0	0.1245	0.6619	12.4	0.7426	80.0	0.988980716	0.0	0.0	0.0	0.0	0.0	0.510560147	0.449035813	0.0	0.0	0.0	0.0	0.0	0.0	0.062307347	0.463093613	18792.40039	11.01071548	0.4487	2.7	0.014487	0.0119
607	-95.4542076460731, 29.67160447639	CST	48201420300	1.64E-5	11.40930685	0.316611791	7.5	4.6	3.7	13.9	1.0	0.22	99.0	0.1642	0.5329	19.3	0.1803	83.0	0.0	0.0	0.801652893	0.839302112	0.804407713	0.791551882	0.510560147	0.639118457	0.0	0.0	0.0	0.0	0.0	0.0	0.056502545	0.455542183	23069.40039	11.46281508	0.2569	2.1	0.050734	0.016868
608	-95.4560023240843, 29.6576955903353	CST	48201420400	1.3E-5	11.36812512	0.111499863	7.6	5.3	4.8	14.0	1.0	0.16	100.0	0.1742	0.3932	18.8	0.4273	80.0	0.988980716	0.0	0.662075298	0.707070707	0.723599633	0.645546373	0.607897153	0.449035813	0.0	0.0	0.0	0.0	0.0	0.0	0.03875194	0.348645556	20191.80078	10.29834115	0.3267	2.5	0.038037	0.002868
609	-95.4727886616677, 29.6499506542143	CST	48201420500	1.23E-5	11.34577808	0.094016441	10.1	7.1	8.0	39.8	2.0	0.24	100.0	0.6647	0.9572	22.2	0.9455	95.0	0.666666667	0.0	0.0	0.0	0.0	0.578512397	0.754820937	0.75573921	0.0	0.0	0.0	0.0	0.0	0.0	0.036495027	0.315651185	26453.59961	10.69622825	0.9634	4.6	0.028823	0.004054
610	-95.4702071811642, 29.6610782400926	CST	48201420600	1.3E-5	11.37112877	0.080727476	7.4	4.9	4.2	11.6	1.0	0.16	100.0	0.2736	0.1161	20.5	0.4841	86.0	0.666666667	0.0	0.645546373	0.0	0.662993572	0.721763085	0.38292011	0.0	0.0	0.0	0.0	0.0	0.0	0.0	0.038903568	0.323432049	13498.7002	11.13980783	0.2893	2.2	0.611643	0.069166
611	-95.4695539277535, 29.6719919014706	CST	48201420700	1.33E-5	11.39977991	0.626999044	6.9	5.7	4.1	0.8	0.0	0.11	99.0	0.7185	0.0225	19.1	0.1294	82.0	0.0	0.0	0.712580349	0.0	0.0	0.645546373	0.270890725	0.449035813	0.0	0.0	0.0	0.0	0.0	0.0	0.041514426	0.337739744	19159.30078	11.73456277	0.0856	2.4	0.861917	0.017027
612	-95.4684639740461, 29.6843062166528	CST	48201420800	1.32E-5	11.42125662	0.924388953	6.7	5.6	3.9	1.7	1.0	0.11	99.0	0.1753	0.029	19.6	0.2256	85.0	0.0	0.0	0.771349862	0.839302112	0.804407713	0.684113866	0.754820937	0.449035813	0.0	0.0	0.0	0.0	0.0	0.0	0.039603237	0.348362263	17242.0	11.81415838	0.0152	2.3	0.997658	0.002342
613	-95.4701424890646, 29.6971193336212	CST	48201420900	1.39E-5	11.43851598	0.260913497	8.6	5.4	5.5	3.8	1.0	0.09	99.0	0.1713	0.076	16.6	0.3033	97.0	0.0	0.776859504	0.620752984	0.0	0.0	0.645546373	0.687786961	0.449035813	0.0	0.0	0.0	0.0	0.0	0.0	0.042879801	0.38171749	43596.5	12.20292627	0.0019	2.8	0.096506	0.017311
614	-95.4654484440594, 29.7131527011411	CST	48201421000	1.64E-5	11.46044658	0.103132922	8.6	5.4	5.5	5.7	1.0	0.1	99.0	0.183	0.0077	22.0	0.226	87.0	0.666666667	0.0	0.0	0.0	0.0	0.0	0.915518825	0.903581267	0.0	0.0	0.0	0.0	0.0	0.0	0.052754523	0.509489188	14410.7998	11.97264533	0.0038	2.8	0.095808	0.02442
615	-95.4700059982736, 29.7223529011366	CST	48201421101	0.0	11.47108949	0.026824088	8.6	3.3	4.3	40.3	0.0	0.0	100.0	0.0701	0.6024	22.0	0.8561	100.0	0.853076217	0.0	0.0	0.0	0.0	0.0	0.86134068	0.840220386	0.0	0.0	0.0	0.0	0.0	0.0	0.0	0.0	32574.59961	11.04626761	0.5268	1.9	0.094189	0.040903
616	-95.4805687726475, 29.7211722120847	CST	48201421102	0.0	11.46407306	0.019340125	8.6	3.8	4.7	41.8	0.0	0.0	99.0	0.3539	0.98	23.5	0.9679	100.0	0.853076217	0.0	0.0	0.0	0.0	0.0	0.607897153	0.639118457	0.0	0.0	0.0	0.0	0.0	0.0	0.0	0.0	29407.19922	0.0	0.7378	2.2	0.0	0.01916
617	-95.4883380478117, 29.7226341680473	CST	48201421201	0.0	11.45942923	0.027239871	8.3	3.3	3.9	49.4	0.0	0.0	99.0	0.0638	0.7229	22.0	0.9535	100.0	0.666666667	0.0	0.0	0.0	0.0	0.0	0.270890725	0.75573921	0.0	0.0	0.0	0.0	0.0	0.0	0.0	0.0	31636.30078	11.44319248	0.738	1.8	0.0	0.0
618	-95.4917911282919, 29.7181134244365	CST	48201421202	0.0	11.45320548	0.035597097	9.3	4.8	6.1	48.4	0.0	0.0	99.0	0.5658	0.7676	22.0	0.9795	100.0	0.666666667	0.0	0.0	0.0	0.0	0.0	0.805325987	0.75573921	0.0	0.0	0.0	0.0	0.0	0.0	0.0	0.0	25059.19922	0.0	0.8028	2.8	0.0	0.0
619	-95.501298400029, 29.7091259680924	CST	48201421300	1.79E-5	11.43413425	0.087417086	8.9	5.3	6.4	38.1	1.0	0.29	99.0	0.4275	0.9618	21.4	0.9491	94.0	0.0	0.868686869	0.0	0.0	0.0	0.0	0.895316804	0.75573921	0.0	0.0	0.0	0.0	0.0	0.0	0.05789323	0.603097804	35981.10156	11.65932978	0.855	3.1	0.003022	0.0
620	-95.4924816339117, 29.7144232271493	CST	48201421401	0.0	11.4531589	0.040686612	9.0	4.8	5.9	54.3	0.0	0.0	99.0	0.2989	0.9952	22.0	0.9987	100.0	0.666666667	0.776859504	0.0	0.0	0.0	0.0	0.510560147	0.75573921	0.0	0.0	0.0	0.0	0.0	0.0	0.0	0.0	12839.5	0.0	0.8651	2.7	0.0	0.0
621	-95.486862467479, 29.7145942984129	CST	48201421402	0.0	11.45214612	0.091925479	9.2	5.2	6.3	52.5	0.0	0.0	99.0	0.4349	0.9062	22.0	0.999	100.0	0.666666667	0.776859504	0.0	0.0	0.0	0.0	0.0	0.75573921	0.0	0.0	0.0	0.0	0.0	0.0	0.0	0.0	11259.7002	11.8516299	0.8045	2.9	0.0	0.0
622	-95.4889213929716, 29.7091320102355	CST	48201421403	0.0	11.44335068	0.088202463	9.0	5.7	6.3	35.9	0.0	0.0	99.0	0.3713	0.9906	19.1	0.9839	100.0	0.0	0.776859504	0.0	0.0	0.0	0.0	0.270890725	0.449035813	0.0	0.0	0.0	0.0	0.0	0.0	0.0	0.0	25032.30078	0.0	0.9052	3.1	0.0	0.0
623	-95.4778769150105, 29.7117076441762	CST	48201421500	1.44E-5	11.45636347	0.099311055	8.5	4.5	4.9	50.9	0.0	0.23	99.0	0.0734	0.9827	24.1	0.9059	87.0	0.853076217	0.776859504	0.0	0.0	0.0	0.0	0.877869605	0.75573921	0.0	0.0	0.0	0.0	0.0	0.0	0.044264818	0.432852479	31605.40039	12.3989497	0.6814	2.5	0.094189	0.040903
624	-95.4844732432399, 29.7016208586933	CST	48201421600	1.31E-5	11.43941644	0.060783292	9.2	5.3	6.4	40.2	0.0	0.2	99.0	0.524	0.9127	22.0	0.9686	96.0	0.0	0.776859504	0.0	0.0	0.0	0.0	0.838383838	0.0	0.0	0.0	0.0	0.0	0.0	0.0	0.036180091	0.39118204	42668.80078	12.69879765	0.8546	3.0	0.096506	0.017311
625	-95.4883479463159, 29.6865708854894	CST	48201421700	1.28E-5	11.41335434	0.290226344	7.6	6.4	5.8	13.7	1.0	0.14	99.0	0.3066	0.3654	14.7	0.6994	85.0	0.0	0.776859504	0.943985308	0.0	0.0	0.622589532	0.136822773	0.0	0.0	0.0	0.0	0.0	0.0	0.0	0.036716418	0.334869938	23956.59961	12.03799804	0.2501	3.0	0.13877	0.018646
626	-95.4806613407378, 29.6838316558919	CST	48201421800	1.32E-5	11.41581005	0.146733825	8.1	4.8	4.5	16.4	1.0	0.22	99.0	0.0538	0.3414	18.7	0.5398	83.0	0.0	0.0	0.712580349	0.0	0.0	0.721763085	0.38292011	0.0	0.0	0.0	0.0	0.0	0.0	0.0	0.039408926	0.319639842	24163.0	0.0	0.1475	2.4	0.88151	0.11849
627	-95.484854545006, 29.6715082230666	CST	48201421900	1.27E-5	11.38599361	0.435541107	7.1	6.6	4.7	1.7	1.0	0.11	99.0	0.3294	0.1929	17.5	0.0959	77.0	0.0	0.0	0.620752984	0.0	0.0	0.684113866	0.136822773	0.0	0.0	0.0	0.0	0.0	0.0	0.0	0.038559715	0.306385807	19596.5	11.74057039	0.047	2.8	0.54184	0.125643
628	-95.4846654351233, 29.6620058826405	CST	48201422000	1.28E-5	11.36425754	0.07061835	7.3	5.7	4.6	6.2	2.0	0.13	99.0	0.5582	0.2625	17.8	0.385	100.0	0.0	0.0	0.0	0.0	0.0	0.0	0.0	0.0	0.0	0.0	0.0	0.0	0.0	0.0	0.040716837	0.307383218	13951.5	10.7180172	0.1097	2.5	0.388342	0.175474
629	-95.4870892125135, 29.6482322409056	CST	48201422100	1.31E-5	11.32683379	0.252912693	8.4	6.3	5.9	27.9	2.0	0.12	99.0	0.2067	0.2541	18.0	0.6584	100.0	0.0	0.0	0.703397612	0.0	0.662993572	0.732782369	0.607897153	0.75573921	0.0	0.0	0.0	0.0	0.0	0.0	0.042364938	0.299687292	33088.39844	10.38390628	0.4763	3.1	0.046536	0.023336
630	-95.5013401129951, 29.6387281497932	CST	48201422200	1.22E-5	11.29260365	0.08429697	11.7	6.7	8.3	31.8	1.0	0.36	100.0	0.7519	0.6966	25.3	0.8339	100.0	0.0	0.0	0.620752984	0.0	0.0	0.0	0.510560147	0.449035813	0.0	0.0	0.0	0.0	0.0	0.0	0.0349134	0.315311061	26612.59961	10.45050498	0.8972	5.1	0.016618	0.044721
631	-95.5045592860445, 29.6496903339347	CST	48201422301	0.0	11.32295342	0.335541581	11.5	5.9	8.1	33.5	1.0	0.0	99.0	0.686	0.901	26.5	0.8752	100.0	0.0	0.0	0.687786961	0.707070707	0.767676768	0.808080808	0.0	0.0	0.0	0.0	0.0	0.0	0.0	0.0	0.0	0.0	19424.40039	11.09916566	0.9338	4.5	0.391775	0.608225
632	-95.4971136439754, 29.6490197989184	CST	48201422302	0.0	11.32090046	0.503496233	9.7	5.9	6.2	19.3	1.0	0.0	99.0	0.3849	0.1489	22.0	0.5809	100.0	0.0	0.0	0.662075298	0.0	0.662993572	0.77594123	0.136822773	0.449035813	0.0	0.0	0.0	0.0	0.0	0.0	0.0	0.0	15292.59961	10.78763093	0.6004	3.7	0.028386	0.022486
633	-95.504826405325, 29.6613797568524	CST	48201422401	0.0	11.35319818	0.137425017	9.1	6.6	5.9	23.4	1.0	0.0	99.0	0.8664	0.7089	21.1	0.8354	100.0	0.0	0.0	0.727272727	0.0	0.0	0.622589532	0.0	0.0	0.0	0.0	0.0	0.0	0.0	0.0	0.0	0.0	24366.09961	11.63816685	0.7182	3.9	0.028084	0.032024
634	-95.4968324339615, 29.65949322214	CST	48201422402	0.0	11.3544137	0.185686559	9.1	6.2	6.9	40.2	1.0	0.0	99.0	0.2637	0.8551	22.0	0.8768	100.0	0.0	0.0	0.594123049	0.0	0.662993572	0.578512397	0.0	0.0	0.0	0.0	0.0	0.0	0.0	0.0	0.0	0.0	26554.40039	11.22895477	0.7481	3.4	0.458141	0.174975
635	-95.5003081841654, 29.6719490398399	CST	48201422500	1.26E-5	11.36900091	0.0936364	9.2	7.1	7.6	31.4	0.0	0.26	99.0	0.6308	0.7927	22.3	0.8268	91.0	0.0	0.0	0.712580349	0.0	0.0	0.578512397	0.38292011	0.0	0.0	0.0	0.0	0.0	0.0	0.0	0.037690135	0.326164855	27534.30078	12.10360313	0.7819	3.9	0.038278	0.008853
636	-95.5002139210571, 29.6843566563007	CST	48201422600	1.26E-5	11.40379726	0.453825837	8.1	6.6	6.0	34.2	0.0	0.14	99.0	0.4464	0.9641	21.6	0.6998	96.0	0.0	0.776859504	0.687786961	0.0	0.0	0.645546373	0.687786961	0.0	0.0	0.0	0.0	0.0	0.0	0.0	0.036344732	0.33941677	32781.30078	12.16758621	0.5051	3.3	0.830103	0.169897
637	-95.4999800383093, 29.6973899284764	CST	48201422701	0.0	11.41912694	0.130178139	8.9	6.8	7.1	40.5	1.0	0.0	99.0	0.1949	0.5421	18.1	0.8636	100.0	0.0	0.868686869	0.0	0.0	0.0	0.0	0.754820937	0.449035813	0.0	0.0	0.0	0.0	0.0	0.0	0.0	0.0	28913.0	12.34241034	0.7149	3.6	0.048157	0.020821
638	-95.5094006784295, 29.6989661513771	CST	48201422702	0.0	11.42103105	0.103412743	7.9	5.9	5.4	35.7	1.0	0.0	99.0	0.2535	0.2873	23.2	0.762	100.0	0.0	0.868686869	0.0	0.0	0.0	0.0	0.0	0.449035813	0.0	0.0	0.0	0.0	0.0	0.0	0.0	0.0	16067.09961	12.34834939	0.5066	2.7	0.017499	0.032056
639	-95.5178038837873, 29.6900562225526	CST	48201422800	1.56E-5	11.399379	0.127753117	8.9	7.4	6.7	21.6	1.0	0.23	99.0	0.3317	0.9553	16.5	0.8	100.0	0.0	0.868686869	0.0	0.0	0.0	0.0	0.754820937	0.449035813	0.0	0.0	0.0	0.0	0.0	0.0	0.049226276	0.443223449	28152.69922	11.89129553	0.8304	3.8	0.040138	0.029587
640	-95.5301463043308, 29.6824133900386	CST	48201422900	1.81E-5	11.37573607	0.38764509	9.7	6.7	7.3	38.6	1.0	0.21	99.0	0.6517	0.9384	20.2	0.915	97.0	0.0	0.776859504	0.694214876	0.816345271	0.788797062	0.714416896	0.510560147	0.449035813	0.0	0.0	0.0	0.0	0.0	0.0	0.060489489	0.585044661	17653.90039	11.62674988	0.775	3.9	0.838429	0.037924
641	-95.5180134382904, 29.6778794195826	CST	48201423000	1.26E-5	11.37549954	0.261353204	9.8	6.0	7.3	38.2	1.0	0.26	99.0	0.575	0.9845	22.7	0.9164	100.0	0.0	0.776859504	0.0	0.707070707	0.723599633	0.0	0.136822773	0.238751148	0.0	0.0	0.0	0.0	0.0	0.0	0.036343696	0.356331399	23416.19922	11.77600212	0.9426	3.6	0.997037	0.002963
642	-95.54411665844, 29.6692755579269	CST	48201423100	1.59E-5	11.33957352	0.090412653	10.4	5.2	7.1	46.9	1.0	0.25	99.0	0.1326	0.7588	22.0	0.9759	96.0	0.0	0.776859504	0.0	0.0	0.0	0.0	0.38292011	0.840220386	0.0	0.0	0.0	0.0	0.0	0.0	0.04961723	0.474748227	12543.7002	10.68222655	0.9401	3.6	0.609781	0.183339
643	-95.5441519434928, 29.660955211133	CST	48201423201	0.0	11.32057535	0.236248118	8.6	5.3	5.2	20.1	1.0	0.0	99.0	0.1862	0.511	22.4	0.7302	100.0	0.0	0.776859504	0.760330579	0.816345271	0.845730028	0.756657484	0.270890725	0.840220386	0.0	0.0	0.0	0.0	0.0	0.0	0.0	0.0	14997.40039	11.46687415	0.4986	2.8	0.022762	0.007113
644	-95.5321433152615, 29.6644302770964	CST	48201423202	0.0	11.33981278	0.085755372	10.6	5.9	7.2	32.9	1.0	0.0	99.0	0.585	0.9044	24.1	0.8766	100.0	0.0	0.776859504	0.687786961	0.0	0.662993572	0.732782369	0.38292011	0.449035813	0.0	0.0	0.0	0.0	0.0	0.0	0.0	0.0	29361.0	0.0	0.9118	4.0	0.019591	0.002263
645	-95.5174933617301, 29.6696169274631	CST	48201423301	0.0	11.36468584	0.160356797	8.5	7.3	6.5	21.2	1.0	0.0	99.0	0.5313	0.8699	18.0	0.6743	100.0	0.0	0.0	0.727272727	0.0	0.0	0.66758494	0.510560147	0.0	0.0	0.0	0.0	0.0	0.0	0.0	0.0	0.0	18562.69922	12.1488469	0.5582	3.7	0.021325	0.002898
646	-95.5182594555885, 29.6606342264742	CST	48201423302	0.0	11.33484292	0.197592415	9.4	6.3	5.9	11.0	1.0	0.0	99.0	0.8841	0.4028	20.6	0.6376	100.0	0.0	0.0	0.0	0.0	0.0	0.0	0.270890725	0.0	0.0	0.0	0.0	0.0	0.0	0.0	0.0	0.0	29023.5	11.71798139	0.4197	3.8	4.56E-4	0.023381
647	-95.5171796604978, 29.6500366976269	CST	48201423401	0.0	11.30547032	0.26471197	10.2	6.2	6.8	18.3	1.0	0.0	99.0	0.5461	0.9163	23.1	0.6033	100.0	0.0	0.0	0.868686869	0.0	0.821854913	0.840220386	0.607897153	0.238751148	0.0	0.0	0.0	0.0	0.0	0.0	0.0	0.0	29371.5	10.41596925	0.6348	4.2	5.47E-4	0.023379
648	-95.5297019402214, 29.6485763534999	CST	48201423402	0.0	11.30511781	0.260470169	8.4	4.0	3.8	22.2	1.0	0.0	99.0	0.4505	0.4051	20.9	0.7954	100.0	0.0	0.0	0.974288338	0.0	0.910927456	0.972451791	0.270890725	0.449035813	0.0	0.0	0.0	0.0	0.0	0.0	0.0	0.0	19128.0	0.0	0.3718	2.5	0.003818	0.023302
649	-95.5411694690447, 29.6509500151038	CST	48201423500	1.35E-5	11.299021	0.214895081	8.1	6.1	5.4	18.8	1.0	0.16	99.0	0.223	0.0159	19.6	0.6781	100.0	0.0	0.0	0.890725436	0.0	0.723599633	0.767676768	0.0	0.449035813	0.0	0.0	0.0	0.0	0.0	0.0	0.036103057	0.333433772	9587.740234	11.08476217	0.3255	3.1	0.0	0.003574
650	-95.5195764853462, 29.6368447490988	CST	48201423600	1.27E-5	11.28021644	0.321901032	9.3	4.4	4.6	19.3	2.0	0.25	100.0	0.7089	0.764	21.6	0.7357	100.0	0.0	0.0	0.984389348	0.949494949	0.96969697	0.974288338	0.38292011	0.840220386	0.0	0.0	0.0	0.0	0.0	0.0	0.037099044	0.335050566	34116.39844	10.64724991	0.6691	2.8	0.021847	0.044567
651	-95.4675199365302, 29.7762870515666	CST	48201430100	2.11E-5	11.51889132	0.071284029	7.1	6.0	4.5	7.2	2.0	0.16	99.0	0.2349	0.9269	15.2	0.1236	100.0	0.666666667	0.0	0.0	0.776859504	0.0	0.0	0.895316804	0.840220386	0.0	0.0	0.0	0.0	0.0	0.0	0.084159999	0.641886004	29894.30078	11.38664172	0.0666	2.7	0.004875	3.13E-4
652	-95.484752325731, 29.7760667573793	CST	48201430200	1.53E-5	11.50791872	0.051623326	7.3	4.4	4.1	12.7	2.0	0.17	100.0	0.3058	0.1712	19.1	0.26	100.0	0.0	0.0	0.620752984	0.978879706	0.662993572	0.622589532	0.0	0.449035813	0.0	0.0	0.0	0.0	0.0	0.0	0.049241527	0.446076154	4842.950195	11.32921692	0.0825	2.0	0.004551	1.9E-4
653	-95.4988273041038, 29.7717448500192	CST	48201430300	1.53E-5	11.49362648	0.14943956	8.6	5.4	5.5	0.7	2.0	0.1	99.0	0.3434	0.0148	16.1	0.1684	90.0	0.0	0.0	0.620752984	0.776859504	0.767676768	0.645546373	0.510560147	0.449035813	0.0	0.0	0.0	0.0	0.0	0.0	0.048993053	0.431441269	25928.59961	11.44599253	0.0453	2.8	0.004576	0.003134
654	-95.5155030369241, 29.7586461608855	CST	48201430400	1.32E-5	11.46996987	0.146477969	8.6	5.4	5.5	1.1	2.0	0.08	99.0	0.1464	0.0161	16.2	0.1931	91.0	0.0	0.0	0.676767677	0.892561983	0.723599633	0.645546373	0.0	0.238751148	0.0	0.0	0.0	0.872359963	0.0	0.0	0.040589158	0.345411739	22810.40039	11.78386433	0.0107	2.8	0.004477	0.002455
655	-95.5198052502363, 29.7797118995886	CST	48201430500	1.72E-5	11.46392238	0.08689432	8.6	5.4	5.5	8.0	1.0	0.17	99.0	0.2696	0.5577	19.1	0.4097	85.0	0.0	0.0	0.0	0.0	0.0	0.0	0.86134068	0.449035813	0.0	0.0	0.0	0.0	0.0	0.0	0.055366354	0.543408317	11687.5	11.75249742	0.1903	2.8	0.0	8.84E-4
656	-95.5317648968222, 29.7647192866212	CST	48201430600	1.29E-5	11.46617352	0.088138217	8.6	5.4	5.5	3.0	2.0	0.08	99.0	0.3085	0.0687	22.0	0.3643	87.0	0.0	0.0	0.0	0.0	0.0	0.0	0.38292011	0.238751148	0.0	0.0	0.0	0.0	0.0	0.0	0.039211351	0.317003985	18036.0	11.48735167	0.0079	2.8	0.0	9.68E-4
657	-95.5388339893244, 29.7771774073005	CST	48201430700	1.56E-5	11.45664475	0.046950827	6.8	6.7	4.6	6.0	1.0	0.19	99.0	0.6128	0.3539	15.7	0.4181	87.0	0.0	0.0	0.0	0.0	0.0	0.0	0.754820937	0.238751148	0.0	0.0	0.0	0.0	0.0	0.0	0.047613159	0.441807001	9735.089844	12.11252456	0.1203	2.9	0.0	0.0
658	-95.5529718467997, 29.7760407285419	CST	48201430800	1.62E-5	11.43863196	0.147541761	6.8	4.7	3.6	1.9	1.0	0.12	99.0	0.2516	0.1207	17.4	0.274	91.0	0.666666667	0.0	0.0	0.0	0.0	0.95224977	0.924701561	0.840220386	0.0	0.0	0.0	0.0	0.0	0.0	0.050133571	0.482826176	13372.7998	11.77507593	0.0073	2.0	1.47E-4	0.00135
659	-95.5428508084267, 29.7583394327569	CST	48201430900	1.3E-5	11.44417991	0.374030925	7.0	5.9	4.4	7.2	2.0	0.12	99.0	0.3608	0.1307	14.6	0.2968	95.0	0.0	0.0	0.97979798	0.905417815	0.723599633	0.78328742	0.136822773	0.238751148	0.0	0.0	0.0	0.0	0.0	0.0	0.036972788	0.34071902	16908.09961	11.54033922	0.0265	2.5	0.006027	0.001409
660	-95.5492892817324, 29.74751658984	CST	48201431000	1.29E-5	11.43327032	0.20589352	6.9	5.5	4.0	13.7	1.0	0.13	98.0	0.1219	0.5012	20.8	0.1313	97.0	0.0	0.0	0.553719008	0.776859504	0.0	0.622589532	0.510560147	0.449035813	0.0	0.0	0.0	0.0	0.0	0.0	0.034753674	0.355680535	20673.59961	11.56289062	0.0424	2.2	0.033901	0.008187
661	-95.5356651976803, 29.7440819218145	CST	48201431101	0.0	11.44042009	0.313133256	7.9	5.4	4.8	13.7	1.0	0.0	99.0	0.072	0.2915	17.1	0.5543	100.0	0.0	0.0	0.794306703	0.816345271	0.788797062	0.732782369	0.270890725	0.0	0.0	0.0	0.0	0.0	0.0	0.0	0.0	0.0	9978.910156	11.97568352	0.2455	2.5	0.025287	0.008113
662	-95.528249311795, 29.7415553790762	CST	48201431102	0.0	11.44752512	0.05490328	8.7	6.7	6.9	16.9	1.0	0.0	98.0	0.2566	0.7129	19.7	0.393	100.0	0.0	0.776859504	0.0	0.776859504	0.0	0.622589532	0.270890725	0.0	0.0	0.0	0.0	0.0	0.0	0.0	0.0	0.0	15577.7002	11.88853641	0.3227	3.6	0.025884	0.00811
663	-95.5159325920915, 29.7403647334956	CST	48201431201	0.0	11.45937625	0.042556229	8.0	5.0	4.6	23.2	0.0	0.0	98.0	0.0726	0.9566	21.5	0.5624	100.0	0.0	0.776859504	0.553719008	0.921028466	0.662993572	0.578512397	0.0	0.0	0.0	0.0	0.0	0.0	0.0	0.0	0.0	0.0	13439.09961	12.38585731	0.2377	2.6	0.026282	0.008107
664	-95.5055296237088, 29.7438246396203	CST	48201431202	0.0	11.47634886	0.122418792	7.3	3.9	3.5	14.7	0.0	0.0	100.0	0.0402	0.4709	21.1	0.3467	100.0	0.0	0.0	0.594123049	0.707070707	0.862258953	0.791551882	0.38292011	0.0	0.0	0.0	0.0	0.0	0.0	0.0	0.0	0.0	24708.40039	12.11668699	0.1548	1.8	0.026966	0.008101
665	-95.4982255443641, 29.7439100299342	CST	48201431301	0.0	11.48004566	0.069708985	7.6	3.3	3.3	25.5	0.0	0.0	100.0	0.0443	0.4072	19.5	0.6466	100.0	0.0	0.0	0.553719008	0.0	0.0	0.0	0.687786961	0.0	0.0	0.0	0.0	0.0	0.0	0.0	0.0	0.0	23326.90039	12.51368231	0.196	1.6	0.024862	1.6E-5
666	-95.4904072323836, 29.743669073082	CST	48201431302	0.0	11.48592876	0.054084466	7.2	4.5	3.8	6.7	0.0	0.0	100.0	0.1839	0.2796	15.2	0.2063	100.0	0.0	0.0	0.0	0.0	0.0	0.0	0.38292011	0.0	0.0	0.0	0.0	0.0	0.0	0.0	0.0	0.0	34888.89844	12.34104533	0.0846	1.9	0.0	0.0
667	-95.4840154490344, 29.7443938236597	CST	48201431401	0.0	11.4877105	0.056301606	7.6	3.6	3.7	12.0	0.0	0.0	100.0	0.0586	0.3661	18.2	0.4305	100.0	0.0	0.0	0.0	0.0	0.0	0.0	0.0	0.0	0.0	0.0	0.0	0.0	0.0	0.0	0.0	0.0	8678.370117	0.0	0.151	1.7	0.0	0.0
668	-95.4798181119915, 29.7439240280696	CST	48201431402	0.0	11.48983653	0.059703144	7.1	3.0	2.8	6.0	1.0	0.0	100.0	0.0299	0.1167	19.1	0.2317	100.0	0.0	0.0	0.0	0.0	0.0	0.0	0.270890725	0.0	0.0	0.0	0.0	0.0	0.0	0.0	0.0	0.0	17139.30078	0.0	0.0387	1.3	0.0	0.0
669	-95.4812611106586, 29.7557378853635	CST	48201431501	0.0	11.50282557	0.036060591	7.1	4.9	3.9	5.0	1.0	0.0	100.0	0.2044	0.2349	18.9	0.1142	100.0	0.0	0.0	0.0	0.0	0.0	0.0	0.270890725	0.0	0.0	0.0	0.0	0.0	0.0	0.0	0.0	0.0	17265.5	0.0	0.0781	2.1	0.0	0.0
670	-95.4926639733887, 29.7535518695849	CST	48201431502	0.0	11.48326849	0.069503558	6.9	4.6	3.4	3.5	0.0	0.0	100.0	0.0866	0.1021	17.9	0.1339	100.0	0.0	0.0	0.594123049	0.0	0.0	0.622589532	0.510560147	0.0	0.0	0.0	0.0	0.0	0.0	0.0	0.0	0.0	17316.5	12.16992705	0.0092	1.9	0.024862	0.0
671	-95.4838200301296, 29.764534296669	CST	48201431600	1.5E-5	11.50243379	0.125571353	6.9	6.9	4.6	2.7	2.0	0.11	99.0	0.2732	0.4107	15.8	0.1477	89.0	0.0	0.0	0.662075298	0.921028466	0.845730028	0.756657484	0.510560147	0.0	0.0	0.0	0.0	0.0	0.0	0.0	0.049293313	0.389478442	19733.80078	11.70908615	0.0175	2.8	0.027835	0.010066
672	-95.4675666790132, 29.7582354013421	CST	48201431700	1.56E-5	11.50713151	0.107332475	6.9	6.7	4.7	7.2	1.0	0.13	100.0	0.1719	0.151	17.1	0.1718	94.0	0.0	0.0	0.753902663	0.975206612	0.982552801	0.818181818	0.607897153	0.449035813	0.0	0.0	0.0	0.0	0.0	0.0	0.050157652	0.460817799	26867.30078	11.63083873	0.0637	2.7	0.026125	0.001398
673	-95.4722715704721, 29.7444553388578	CST	48201431801	0.0	11.49262648	0.048874795	6.5	4.5	3.3	7.9	1.0	0.0	100.0	0.0644	0.5561	16.0	0.4147	100.0	0.0	0.0	0.0	0.0	0.0	0.0	0.510560147	0.449035813	0.0	0.0	0.0	0.0	0.0	0.0	0.0	0.0	21483.0	12.40602646	0.005	1.9	0.0	0.0
674	-95.4612954984754, 29.7474125878897	CST	48201431802	0.0	11.5071169	0.039070265	7.2	4.4	3.8	11.0	1.0	0.0	100.0	0.0205	0.6669	18.5	0.5886	100.0	0.0	0.0	0.0	0.0	0.0	0.0	0.607897153	0.639118457	0.0	0.0	0.0	0.0	0.0	0.0	0.0	0.0	23070.5	12.36551471	0.1817	2.0	0.0	5.54E-4
675	-95.464281374756, 29.7345708893051	CST	48201431900	2.11E-5	11.49029955	0.053506861	6.6	3.4	2.6	9.0	1.0	0.18	100.0	0.0274	0.7175	23.1	0.2157	98.0	0.666666667	0.0	0.0	0.0	0.0	0.0	0.805325987	0.903581267	0.0	0.0	0.0	0.0	0.0	0.0	0.067170146	0.718973957	20372.5	11.9520445	0.0307	1.5	0.0	0.0
676	-95.478918994958, 29.7346879447556	CST	48201432001	0.0	11.48241096	0.082095989	7.4	3.8	3.6	14.8	1.0	0.0	100.0	0.0408	0.3627	22.0	0.6223	100.0	0.853076217	0.0	0.0	0.0	0.0	0.0	0.607897153	0.903581267	0.0	0.0	0.0	0.0	0.0	0.0	0.0	0.0	21059.69922	0.0	0.1502	1.8	0.0	0.0
677	-95.4954464811187, 29.7346433422371	CST	48201432002	0.0	11.4746274	0.04641607	8.8	3.4	4.5	42.4	1.0	0.0	99.0	0.0109	0.5763	22.0	0.8025	100.0	0.0	0.0	0.0	0.0	0.0	0.0	0.607897153	0.639118457	0.0	0.0	0.0	0.0	0.0	0.0	0.0	0.0	23353.59961	0.0	0.6724	1.9	0.0	0.0
678	-95.5113943878051, 29.733613677201	CST	48201432100	1.36E-5	11.45327306	0.077513921	7.6	3.1	3.2	25.2	0.0	0.21	99.0	0.0305	0.9561	24.7	0.6653	95.0	0.0	0.776859504	0.0	0.0	0.0	0.0	0.38292011	0.238751148	0.0	0.0	0.0	0.0	0.0	0.0	0.041773066	0.383491544	29280.40039	12.27552083	0.3514	1.6	0.0	0.0
679	-95.5301014127604, 29.7329737977051	CST	48201432200	1.26E-5	11.44115343	0.118145212	8.0	4.8	4.8	27.3	1.0	0.17	98.0	0.0837	0.5055	22.4	0.7124	91.0	0.0	0.776859504	0.0	0.0	0.0	0.0	0.805325987	0.238751148	0.0	0.0	0.0	0.0	0.0	0.0	0.033880092	0.330331116	23446.59961	12.16800969	0.4495	2.4	0.0	0.0
680	-95.5484411283596, 29.7325714590576	CST	48201432300	1.33E-5	11.41631872	0.075015482	8.9	3.0	3.8	32.4	1.0	0.26	97.0	0.0609	0.6763	22.0	0.8199	97.0	0.0	0.0	0.0	0.0	0.0	0.0	0.270890725	0.639118457	0.0	0.0	0.0	0.0	0.0	0.0	0.036068488	0.36105745	19970.59961	11.86360738	0.6037	1.8	0.0	0.0
681	-95.5485514739456, 29.7235800714106	CST	48201432400	1.31E-5	11.40669041	0.062903051	9.1	3.9	4.7	34.1	1.0	0.28	98.0	0.0707	0.8282	24.1	0.7591	95.0	0.666666667	0.0	0.0	0.0	0.0	0.0	0.607897153	0.639118457	0.0	0.0	0.0	0.0	0.0	0.0	0.037203008	0.36599993	24736.30078	11.94670499	0.5784	2.3	0.0	1.6E-5
682	-95.5298955337392, 29.7246212708986	CST	48201432500	1.23E-5	11.4231306	0.090062749	9.1	5.0	5.8	35.3	1.0	0.24	99.0	0.4133	0.6385	23.0	0.854	94.0	0.666666667	0.776859504	0.0	0.0	0.0	0.0	0.607897153	0.238751148	0.0	0.0	0.0	0.0	0.0	0.0	0.032610577	0.336319045	19870.80078	12.38540402	0.7723	2.9	0.0	0.0
683	-95.510631467093, 29.7259444725128	CST	48201432600	1.33E-5	11.44798174	0.083972452	8.6	5.5	5.7	20.8	1.0	0.19	99.0	0.2704	0.7929	17.1	0.6676	94.0	0.0	0.776859504	0.0	0.0	0.0	0.0	0.510560147	0.75573921	0.0	0.0	0.0	0.0	0.0	0.0	0.040479116	0.378839304	10861.40039	12.33053103	0.3827	2.9	0.0	0.0
684	-95.4947404308799, 29.7276103720255	CST	48201432701	0.0	11.46842101	0.095295034	9.3	4.5	6.1	56.0	1.0	0.0	99.0	0.5101	0.9161	22.0	0.9493	100.0	0.666666667	0.0	0.0	0.0	0.0	0.0	0.510560147	0.75573921	0.0	0.0	0.0	0.0	0.0	0.0	0.0	0.0	32886.10156	12.13444791	0.849	2.6	0.0	0.0
685	-95.4781347456057, 29.7288673284491	CST	48201432702	0.0	11.47662101	0.081534119	7.7	3.4	3.8	37.0	1.0	0.0	100.0	0.0291	0.2616	20.7	0.7214	100.0	0.853076217	0.0	0.0	0.0	0.0	0.0	0.687786961	0.903581267	0.0	0.0	0.0	0.0	0.0	0.0	0.0	0.0	15287.7002	12.03398004	0.3829	1.7	0.0	0.0
686	-95.5082267528933, 29.7178794306859	CST	48201432801	0.0	11.43954064	0.077136112	9.0	4.4	5.3	40.2	1.0	0.0	99.0	0.1968	0.8398	22.0	0.938	100.0	0.666666667	0.776859504	0.0	0.0	0.0	0.0	0.754820937	0.840220386	0.0	0.0	0.0	0.0	0.0	0.0	0.0	0.0	31331.30078	11.84110243	0.7756	2.6	0.0	0.0
687	-95.5155264633471, 29.7081718741955	CST	48201432802	0.0	11.42334977	0.13067522	9.2	8.7	8.6	38.8	1.0	0.0	99.0	0.7166	0.9701	19.9	0.9294	100.0	0.0	0.776859504	0.0	0.0	0.0	0.0	0.86134068	0.75573921	0.0	0.0	0.0	0.0	0.0	0.0	0.0	0.0	19698.30078	12.29305723	0.9166	5.1	0.0	0.0
688	-95.5279785278231, 29.7163518404097	CST	48201432901	0.0	11.42459635	0.064571854	8.8	5.6	6.1	31.4	1.0	0.0	99.0	0.4204	0.6826	22.9	0.9346	100.0	0.666666667	0.776859504	0.0	0.0	0.0	0.0	0.754820937	0.639118457	0.0	0.0	0.0	0.0	0.0	0.0	0.0	0.0	25159.0	0.0	0.794	3.1	0.00166	0.0
689	-95.5311540899094, 29.7097609202256	CST	48201432902	0.0	11.4049653	0.088418676	8.7	6.0	6.4	41.1	1.0	0.0	99.0	0.2479	0.7396	16.3	0.9376	100.0	0.666666667	0.776859504	0.0	0.0	0.0	0.0	0.38292011	0.639118457	0.0	0.0	0.0	0.0	0.0	0.0	0.0	0.0	19871.5	12.4483287	0.8899	3.3	0.001612	0.028622
690	-95.5485949116944, 29.7157701921819	CST	48201433001	0.0	11.40227945	0.046532152	9.4	6.5	8.0	49.0	1.0	0.0	98.0	0.3073	0.9758	19.2	0.9881	100.0	0.666666667	0.0	0.0	0.0	0.0	0.0	0.510560147	0.639118457	0.0	0.0	0.0	0.0	0.0	0.0	0.0	0.0	26052.30078	11.87618497	0.8908	4.0	0.003886	2.03E-4
691	-95.5420468957032, 29.7093153657976	CST	48201433002	0.0	11.39597991	0.051358601	9.3	4.7	6.0	59.4	0.0	0.0	99.0	0.2171	0.9532	22.0	0.9971	100.0	0.666666667	0.0	0.0	0.0	0.0	0.0	0.270890725	0.238751148	0.0	0.0	0.0	0.0	0.0	0.0	0.0	0.0	10353.40039	0.0	0.912	2.8	0.002779	0.010061
692	-95.5513835063617, 29.7083681986722	CST	48201433003	0.0	11.38695891	0.030951805	9.3	8.3	8.9	45.7	0.0	0.0	98.0	0.3466	0.7693	15.9	0.9979	100.0	0.0	0.0	0.0	0.0	0.0	0.0	0.136822773	0.639118457	0.0	0.0	0.0	0.0	0.0	0.0	0.0	0.0	17124.30078	0.0	0.9551	5.1	0.005513	0.010033
693	-95.5546547151742, 29.6970195296736	CST	48201433100	1.46E-5	11.36504566	0.035101073	10.3	4.1	5.8	48.8	1.0	0.23	98.0	0.3909	0.8774	22.0	0.9916	87.0	0.0	0.0	0.620752984	0.0	0.0	0.578512397	0.136822773	0.449035813	0.0	0.0	0.0	0.0	0.0	0.0	0.04495177	0.417367805	11038.09961	0.0	0.907	2.8	0.86515	0.132744
694	-95.5484141970674, 29.6983784814771	CST	48201433201	0.0	11.38284475	0.087856434	8.6	6.7	6.7	40.0	1.0	0.0	98.0	0.7498	0.64	18.3	0.9173	100.0	0.0	0.0	0.594123049	0.0	0.0	0.578512397	0.0	0.449035813	0.0	0.0	0.0	0.0	0.0	0.0	0.0	0.0	21784.40039	12.06498204	0.7907	3.7	0.158671	0.841329
695	-95.5412386326933, 29.6968334665643	CST	48201433202	0.0	11.38555525	0.097280564	7.9	6.5	6.1	39.3	0.0	0.0	99.0	0.5198	0.8432	19.0	0.8831	100.0	0.0	0.0	0.594123049	0.0	0.0	0.0	0.38292011	0.238751148	0.0	0.0	0.0	0.0	0.0	0.0	0.0	0.0	17939.5	11.90801997	0.6827	3.3	0.328831	0.671169
696	-95.5295895621631, 29.6984623120205	CST	48201433300	1.31E-5	11.39571142	0.104260766	7.9	8.3	7.3	18.9	1.0	0.12	99.0	0.5417	0.5241	19.7	0.7442	96.0	0.0	0.776859504	0.0	0.0	0.0	0.0	0.687786961	0.449035813	0.0	0.0	0.0	0.0	0.0	0.0	0.0384929	0.354593168	23236.09961	11.8999107	0.4592	4.0	0.010954	0.029094
697	-95.5412012577019, 29.6860973759205	CST	48201433400	1.3E-5	11.37084292	0.137843586	8.8	5.1	5.5	37.5	0.0	0.19	99.0	0.2548	0.5275	24.1	0.8923	90.0	0.0	0.776859504	0.553719008	0.0	0.0	0.645546373	0.38292011	0.639118457	0.0	0.0	0.0	0.0	0.0	0.0	0.036284579	0.355245307	22700.40039	11.37251519	0.7445	2.9	0.704917	0.225937
698	-95.54905089854, 29.6813835892534	CST	48201433501	0.0	11.35140822	0.039564418	10.8	5.0	7.3	48.1	1.0	0.0	99.0	0.4986	0.7678	22.0	0.9908	100.0	0.0	0.776859504	0.645546373	0.0	0.0	0.622589532	0.270890725	0.75573921	0.0	0.0	0.0	0.0	0.0	0.0	0.0	0.0	24433.09961	11.20362009	0.9611	3.4	0.682222	0.235703
699	-95.5556758962617, 29.6803058044823	CST	48201433502	0.0	11.34566758	0.053377165	9.7	5.0	6.4	48.2	0.0	0.0	99.0	0.4612	0.9027	22.0	0.986	100.0	0.0	0.0	0.676767677	0.0	0.662993572	0.721763085	0.38292011	0.639118457	0.0	0.0	0.0	0.0	0.0	0.0	0.0	0.0	20935.19922	11.74195663	0.9877	3.1	0.436339	0.563661
700	-95.553988053767, 29.6703047810754	CST	48201433600	2.17E-5	11.32615251	0.124238051	10.7	5.4	7.3	37.9	1.0	0.34	99.0	0.4838	0.8854	25.3	0.9177	90.0	0.0	0.776859504	0.0	0.0	0.0	0.0	0.607897153	0.903581267	0.0	0.0	0.0	0.0	0.0	0.0	0.076451431	0.7274652	18585.0	11.17932108	0.943	3.9	0.063699	0.694475
701	-95.5481254991044, 29.6440359714411	CST	48201440100	1.61E-5	11.27289589	0.112692034	8.2	5.2	5.2	36.9	2.0	0.21	99.0	0.1479	0.8106	20.0	0.7989	100.0	0.0	0.0	0.972451791	0.936639118	0.937557392	0.956841139	0.607897153	0.97979798	0.0	0.0	0.0	0.0	0.0	0.0	0.043152503	0.395093213	27897.0	10.88782993	0.6651	2.7	0.004615	8.93E-4
702	-95.5669698992213, 29.777258247267	CST	48201450100	1.86E-5	11.43793516	0.081252276	7.0	5.2	3.9	8.7	1.0	0.13	99.0	0.3485	0.2128	13.1	0.2497	89.0	0.666666667	0.0	0.0	0.0	0.0	0.0	0.0	0.840220386	0.0	0.0	0.0	0.0	0.0	0.0	0.062305049	0.613824933	2596.350098	11.62000282	0.0639	2.2	4.95E-4	5.96E-4
703	-95.5796228790335, 29.779268436634	CST	48201450200	1.66E-5	11.4094411	0.072510159	6.7	4.7	3.3	4.4	2.0	0.11	98.0	0.339	0.1251	16.4	0.1389	95.0	0.666666667	0.0	0.0	0.0	0.0	0.0	0.805325987	0.840220386	0.0	0.0	0.0	0.0	0.0	0.0	0.051609187	0.522491439	9565.259766	11.24335083	0.0106	1.9	6.37E-4	6.44E-4
704	-95.5982903534547, 29.7775683983408	CST	48201450300	1.52E-5	11.37891963	0.085365262	8.2	5.0	5.1	13.8	1.0	0.18	98.0	0.3987	0.1687	19.2	0.5333	94.0	0.0	0.0	0.0	0.0	0.0	0.0	0.86134068	0.238751148	0.0	0.0	0.0	0.0	0.0	0.0	0.04436747	0.469916824	12704.7998	12.04949343	0.3675	2.5	0.0	2.72E-4
705	-95.6133425738166, 29.7790769665113	CST	48201450400	1.61E-5	11.32933608	0.328792004	8.4	4.8	5.3	15.9	1.0	0.24	99.0	0.2031	0.3836	14.5	0.6929	96.0	0.0	0.0	0.0	0.0	0.0	0.0	0.687786961	0.449035813	0.0	0.0	0.0	0.0	0.0	0.0	0.046043627	0.509412026	5413.25	12.20715041	0.4683	2.4	9.38E-4	0.002042
706	-95.6347456960953, 29.7783706534278	CST	48201450500	1.49E-5	11.2801379	0.604531182	6.7	6.1	4.1	3.1	2.0	0.1	99.0	0.1291	0.0347	14.4	0.1353	92.0	0.0	0.0	0.852157943	0.707070707	0.890725436	0.890725436	0.38292011	0.840220386	0.0	0.0	0.0	0.0	0.0	0.0	0.039988193	0.432047121	3541.610107	12.22974292	0.0088	2.4	0.001441	0.001862
707	-95.6149231329598, 29.7692049749417	CST	48201450600	1.31E-5	11.34188584	0.55723885	7.4	4.8	4.1	10.0	1.0	0.15	99.0	0.2522	0.4245	18.2	0.4185	96.0	0.0	0.0	0.594123049	0.0	0.0	0.0	0.270890725	0.449035813	0.0	0.0	0.0	0.0	0.0	0.0	0.032802983	0.374497293	5640.290039	11.69348542	0.1136	2.1	0.002468	0.003075
708	-95.5834088751652, 29.7668763261293	CST	48201450700	1.29E-5	11.40339543	0.508997903	6.9	5.3	3.9	3.4	2.0	0.09	98.0	0.4779	0.0819	14.4	0.0769	95.0	0.0	0.0	0.0	0.851239669	0.0	0.0	0.38292011	0.238751148	0.0	0.0	0.0	0.0	0.0	0.0	0.03623631	0.361280162	11928.90039	11.30595183	0.0029	2.2	0.002405	0.002764
709	-95.5686644659114, 29.7601690190138	CST	48201450801	0.0	11.41258082	0.979885459	8.2	4.7	4.6	10.9	1.0	0.0	98.0	0.1516	0.2078	19.4	0.3921	100.0	0.0	0.0	0.553719008	0.0	0.0	0.0	0.0	0.238751148	0.0	0.0	0.0	0.0	0.0	0.0	0.0	0.0	4140.799805	11.46598767	0.277	2.3	0.011053	0.0093
710	-95.5655838201092, 29.7528435002073	CST	48201450802	0.0	11.41954886	0.254975225	8.7	4.8	5.3	34.0	1.0	0.0	98.0	0.3721	0.602	20.0	0.752	100.0	0.0	0.0	0.0	0.0	0.0	0.0	0.136822773	0.238751148	0.0	0.0	0.0	0.0	0.0	0.0	0.0	0.0	9517.389648	11.7823773	0.6359	2.6	6.08E-4	0.008783
711	-95.5649472266181, 29.7421161437922	CST	48201450900	1.25E-5	11.40810137	0.103278979	7.2	4.9	4.2	9.5	0.0	0.16	98.0	0.2121	0.0415	21.6	0.4443	93.0	0.0	0.0	0.0	0.0	0.0	0.0	0.607897153	0.449035813	0.0	0.0	0.0	0.0	0.0	0.0	0.033941754	0.345036717	7358.75	11.85928699	0.1232	2.1	3.96E-4	0.0
712	-95.5775969902904, 29.7424090354018	CST	48201451001	0.0	11.38990594	0.094323794	9.2	5.4	6.3	23.5	0.0	0.0	98.0	0.2499	0.4684	23.0	0.6636	100.0	0.0	0.0	0.0	0.0	0.0	0.0	0.510560147	0.0	0.0	0.0	0.0	0.0	0.0	0.0	0.0	0.0	9519.530273	12.22872153	0.7036	2.9	0.0	0.0
713	-95.585500333327, 29.7408448636022	CST	48201451002	0.0	11.37834155	0.095168117	9.3	3.3	4.2	22.0	1.0	0.0	99.0	0.1426	0.6062	24.1	0.6594	100.0	0.0	0.0	0.0	0.0	0.0	0.0	0.136822773	0.0	0.0	0.0	0.0	0.0	0.0	0.0	0.0	0.0	4677.859863	0.0	0.5208	2.0	0.0	0.003351
714	-95.5808554186675, 29.7563450040526	CST	48201451100	1.2E-5	11.39188767	0.298626606	7.8	5.8	5.2	16.8	1.0	0.23	98.0	0.261	0.1975	20.0	0.4977	91.0	0.0	0.0	0.594123049	0.851239669	0.662993572	0.66758494	0.38292011	0.0	0.0	0.0	0.0	0.0	0.0	0.0	0.030766285	0.324106913	7157.910156	11.43488548	0.3792	2.6	0.009934	0.008416
715	-95.5958531758945, 29.7558090882008	CST	48201451200	1.25E-5	11.36689224	0.531554087	7.2	6.0	4.7	3.9	1.0	0.1	98.0	0.2487	0.0	16.3	0.1979	87.0	0.0	0.0	0.620752984	0.0	0.0	0.578512397	0.270890725	0.0	0.0	0.0	0.0	0.0	0.0	0.0	0.034562175	0.32614385	4803.450195	11.05475589	0.0353	2.4	0.009157	0.009039
716	-95.5976157509617, 29.7445020333822	CST	48201451300	1.18E-5	11.35354612	0.115616075	7.8	4.7	4.4	10.2	1.0	0.18	99.0	0.095	0.1165	16.3	0.4912	91.0	0.0	0.0	0.0	0.0	0.0	0.0	0.38292011	0.0	0.0	0.0	0.0	0.0	0.0	0.0	0.030936101	0.321435425	12886.7998	11.6981268	0.264	2.2	0.030332	0.020013
717	-95.6124071675606, 29.7504209073603	CST	48201451401	0.0	11.33081004	0.043419507	7.5	4.5	3.9	16.2	1.0	0.0	99.0	0.1307	0.6271	21.4	0.4856	100.0	0.666666667	0.776859504	0.0	0.0	0.0	0.0	0.0	0.0	0.0	0.0	0.0	0.0	0.0	0.0	0.0	0.0	4382.919922	11.1532501	0.1293	2.1	0.0	0.0
718	-95.6122520653412, 29.741292154671	CST	48201451402	0.0	11.32170411	0.121782205	8.6	3.8	4.3	27.9	1.0	0.0	99.0	0.0625	0.3688	22.0	0.5999	100.0	0.666666667	0.776859504	0.0	0.0	0.0	0.0	0.510560147	0.0	0.0	0.0	0.0	0.0	0.0	0.0	0.0	0.0	7766.149902	11.76064891	0.2469	2.1	0.031523	0.009282
719	-95.6215397756539, 29.7456549681405	CST	48201451403	0.0	11.29881278	0.067810774	7.6	2.6	2.8	12.6	1.0	0.0	99.0	0.0485	0.1904	22.0	0.5132	100.0	0.666666667	0.776859504	0.0	0.0	0.0	0.0	0.0	0.0	0.0	0.0	0.0	0.0	0.0	0.0	0.0	0.0	5168.399902	11.99395127	0.1143	1.3	0.031523	0.009282
720	-95.6173827078183, 29.7601175449978	CST	48201451500	1.19E-5	11.31736986	0.152468929	7.2	2.9	2.8	12.1	1.0	0.18	99.0	0.0349	0.2973	22.0	0.4543	89.0	0.0	0.0	0.662075298	0.977961433	0.788797062	0.732782369	0.136822773	0.0	0.0	0.0	0.0	0.0	0.0	0.0	0.031344456	0.317325458	6705.100098	11.6475973	0.0336	1.4	0.009385	0.005357
721	-95.6335882002745, 29.7640565377929	CST	48201451601	0.0	11.27925936	0.215542954	6.9	7.2	5.0	9.3	2.0	0.0	99.0	0.5737	0.6129	12.5	0.4636	100.0	0.0	0.0	0.712580349	0.0	0.662993572	0.66758494	0.136822773	0.238751148	0.0	0.0	0.0	0.0	0.0	0.0	0.0	0.0	8187.979981	11.79828632	0.0904	3.1	0.008072	0.007747
722	-95.6345006536776, 29.7456435379464	CST	48201451602	0.0	11.27855434	0.06663335	7.3	3.9	3.7	8.9	2.0	0.0	99.0	0.0619	0.6254	22.5	0.6316	100.0	0.666666667	0.776859504	0.594123049	0.0	0.0	0.578512397	0.510560147	0.449035813	0.0	0.0	0.0	0.0	0.0	0.0	0.0	0.0	11604.2998	12.09245447	0.1028	1.8	0.04521	0.008878
723	-95.6315302758524, 29.7324265265171	CST	48201451700	1.2E-5	11.27034155	0.135439502	8.4	3.3	3.6	21.5	1.0	0.23	99.0	0.2483	0.1568	22.0	0.6359	100.0	0.666666667	0.776859504	0.0	0.0	0.0	0.0	0.38292011	0.449035813	0.0	0.947658402	0.0	0.0	0.0	0.0	0.033627128	0.292852539	3989.620117	12.09139821	0.3927	1.9	0.044656	0.020611
724	-95.6312609854408, 29.7202669978541	CST	48201451800	1.13E-5	11.25406941	0.195086055	8.0	4.8	4.5	24.4	1.0	0.2	99.0	0.3491	0.6114	21.9	0.787	93.0	0.0	0.776859504	0.0	0.0	0.0	0.0	0.270890725	0.903581267	0.0	0.947658402	0.0	0.872359963	0.0	0.0	0.031368059	0.284132988	7493.049805	11.72410708	0.4441	2.5	0.09655	0.017423
725	-95.6114117660754, 29.7218010114484	CST	48201451901	0.0	11.30806484	0.176985884	9.1	4.2	4.8	26.5	2.0	0.0	99.0	0.2949	0.6828	23.6	0.7369	100.0	0.0	0.776859504	0.0	0.0	0.0	0.0	0.0	0.449035813	0.0	0.0	0.0	0.0	0.0	0.0	0.0	0.0	8643.540039	11.83617936	0.5525	2.5	1.0	0.0
726	-95.5987107871526, 29.7224439724909	CST	48201451902	0.0	11.33611233	0.087492693	6.4	4.3	3.4	15.5	2.0	0.0	99.0	0.1408	0.0664	19.3	0.6204	100.0	0.0	0.776859504	0.0	0.0	0.0	0.0	0.136822773	0.639118457	0.0	0.0	0.0	0.0	0.0	0.0	0.0	0.0	7563.390137	11.8092657	0.2666	2.0	0.833334	0.166666
727	-95.6068709313129, 29.7326873363193	CST	48201452000	1.17E-5	11.32654703	0.083163246	8.5	3.7	3.8	23.9	1.0	0.22	99.0	0.1121	0.4936	22.5	0.6699	93.0	0.666666667	0.776859504	0.0	0.0	0.0	0.0	0.270890725	0.0	0.0	0.0	0.0	0.0	0.0	0.0	0.030294881	0.307589633	9359.620117	11.84357379	0.4846	2.0	0.700893	0.278065
728	-95.5821316276376, 29.7263135340938	CST	48201452100	1.19E-5	11.37046028	0.067835624	8.0	4.3	4.1	19.0	1.0	0.28	99.0	0.302	0.7118	18.7	0.6083	91.0	0.0	0.0	0.0	0.0	0.0	0.0	0.607897153	0.639118457	0.0	0.0	0.0	0.0	0.0	0.0	0.031118398	0.32590747	23506.30078	12.00681858	0.4333	2.2	0.091563	0.018767
729	-95.5646544250529, 29.7322581694165	CST	48201452201	0.0	11.39871233	0.099075703	8.9	3.4	4.1	30.5	1.0	0.0	99.0	0.0259	0.8083	23.0	0.7329	100.0	0.0	0.0	0.0	0.0	0.0	0.0	0.136822773	0.449035813	0.0	0.0	0.0	0.0	0.0	0.0	0.0	0.0	15332.7002	12.15198056	0.4489	2.0	0.014711	0.0
730	-95.5647398975268, 29.7227105708585	CST	48201452202	0.0	11.38441644	0.105454995	8.5	3.0	3.7	24.5	1.0	0.0	98.0	0.0211	0.342	20.2	0.6403	100.0	0.0	0.0	0.0	0.0	0.0	0.0	0.136822773	0.75573921	0.0	0.0	0.0	0.0	0.0	0.966023875	0.0	0.0	9452.519531	11.89468283	0.2776	1.8	0.028068	2.36E-4
731	-95.5643426329146, 29.7109598044499	CST	48201452300	1.25E-5	11.36871142	0.218064188	8.6	6.0	6.2	26.3	2.0	0.14	98.0	0.0797	0.6699	22.0	0.9055	92.0	0.666666667	0.0	0.794306703	0.0	0.662993572	0.622589532	0.270890725	0.75573921	0.0	0.0	0.0	0.0	0.0	0.0	0.036057019	0.327327071	6474.959961	12.05923918	0.6467	3.3	0.057455	0.007182
732	-95.5795216363393, 29.7100660120895	CST	48201452400	1.22E-5	11.36285114	0.170454411	8.8	5.7	6.1	30.2	1.0	0.17	98.0	0.6791	0.3356	20.0	0.9428	95.0	0.666666667	0.0	0.809917355	0.0	0.767676768	0.767676768	0.687786961	0.639118457	0.0	0.0	0.0	0.0	0.0	0.0	0.034268173	0.332645967	13391.09961	11.96108326	0.8072	3.2	0.087612	0.007652
733	-95.6009540152287, 29.7090448191882	CST	48201452500	1.16E-5	11.32321005	0.127305178	9.5	6.0	7.0	34.7	1.0	0.29	99.0	0.8467	0.9683	19.9	0.9305	100.0	0.0	0.776859504	0.662075298	0.0	0.0	0.0	0.510560147	0.639118457	0.0	0.0	0.0	0.0	0.0	0.0	0.032115596	0.29188484	14572.40039	11.85316226	0.9499	3.6	0.38951	0.067578
734	-95.6284975071467, 29.7080423645428	CST	48201452600	1.12E-5	11.2545242	0.125819607	9.5	7.6	8.2	29.4	1.0	0.33	99.0	0.6446	0.7058	24.1	0.9334	93.0	0.0	0.776859504	0.0	0.0	0.0	0.0	0.607897153	0.840220386	0.0	0.0	0.0	0.872359963	0.0	0.0	0.030480577	0.288387447	10361.40039	11.87271407	0.8701	4.2	0.297019	0.086876
735	-95.6289151276106, 29.6964509891285	CST	48201452700	1.12E-5	11.23884658	0.175654349	8.2	4.8	4.6	28.0	1.0	0.2	99.0	0.3451	0.6997	14.4	0.8775	94.0	0.0	0.0	0.0	0.0	0.0	0.0	0.38292011	0.75573921	0.0	0.0	0.0	0.0	0.0	0.0	0.030171771	0.288017184	15099.0	11.80380934	0.6942	2.6	0.102719	0.101629
736	-95.6095008662336, 29.6961459338338	CST	48201452801	0.0	11.28685479	0.26549702	8.6	5.1	5.3	28.5	1.0	0.0	99.0	0.6107	0.431	16.9	0.8733	100.0	0.0	0.776859504	0.0	0.0	0.0	0.0	0.0	0.0	0.0	0.0	0.0	0.0	0.0	0.0	0.0	0.0	9227.299805	11.63214075	0.7683	2.9	0.101024	0.116455
737	-95.6002098820864, 29.6962993214955	CST	48201452802	0.0	11.30880183	0.151178898	9.1	5.0	5.7	32.1	0.0	0.0	99.0	0.4899	0.559	25.3	0.9533	100.0	0.0	0.776859504	0.753902663	0.707070707	0.662993572	0.721763085	0.136822773	0.0	0.0	0.0	0.0	0.872359963	0.0	0.0	0.0	0.0	9478.870117	11.70036008	0.8642	3.0	0.394321	0.077768
738	-95.5918651569512, 29.696306100227	CST	48201452900	1.17E-5	11.31789954	0.204047979	9.2	6.8	7.4	26.6	1.0	0.17	99.0	0.4179	0.4803	18.1	0.9259	96.0	0.0	0.0	0.895316804	0.0	0.821854913	0.851239669	0.38292011	0.0	0.0	0.0	0.0	0.0	0.0	0.0	0.031179482	0.306937582	7344.439941	11.66058858	0.8932	3.7	0.410485	0.004712
739	-95.5792512483792, 29.6961538198778	CST	48201453000	1.18E-5	11.33745114	0.219997886	8.9	6.4	6.6	38.5	1.0	0.11	98.0	0.2272	0.2028	24.7	0.9721	94.0	0.666666667	0.0	0.941230487	0.905417815	0.877869605	0.914600551	0.895316804	0.0	0.0	0.0	0.0	0.0	0.0	0.0	0.032724199	0.318065415	16681.5	11.85175964	0.7805	3.4	0.990834	0.009166
740	-95.5642062149133, 29.6967317357768	CST	48201453100	1.29E-5	11.37243471	0.12185574	9.0	5.6	5.8	34.8	1.0	0.25	98.0	0.6386	0.6659	22.0	0.8896	90.0	0.666666667	0.0	0.746556474	0.0	0.0	0.7456382	0.136822773	0.449035813	0.0	0.0	0.0	0.0	0.0	0.0	0.039299067	0.334177829	16362.7998	12.0387757	0.9087	3.2	0.878265	0.121735
741	-95.5644939539662, 29.6820100442862	CST	48201453200	1.34E-5	11.3436347	0.124574468	9.9	5.6	6.7	34.8	1.0	0.25	99.0	0.6256	0.9933	20.5	0.947	91.0	0.0	0.0	0.919191919	0.0	0.945821855	0.967860422	0.510560147	0.449035813	0.0	0.0	0.0	0.0	0.0	0.0	0.038247594	0.371782502	29955.0	11.87680007	0.9593	3.5	0.598196	0.401804
742	-95.5651327608823, 29.6642247854986	CST	48201453300	1.6E-5	11.31411689	0.055782991	10.0	4.3	5.8	38.1	1.0	0.36	99.0	0.7157	0.4844	22.0	0.8762	96.0	0.0	0.0	0.870523416	0.776859504	0.804407713	0.866850321	0.607897153	0.840220386	0.0	0.0	0.0	0.0	0.0	0.0	0.050647108	0.482287842	11756.2998	10.97978824	0.9012	3.0	0.234165	0.63066
743	-95.5762852954802, 29.654496060726	CST	48201453401	0.0	11.28351324	0.158992375	8.6	5.5	5.7	25.7	0.0	0.0	100.0	0.5398	0.6108	25.3	0.7962	100.0	0.0	0.0	0.836547291	0.0	0.767676768	0.822773186	0.136822773	0.449035813	0.0	0.0	0.0	0.0	0.0	0.0	0.0	0.0	9687.230469	11.66837813	0.7727	2.9	0.380802	0.059564
744	-95.5761750987473, 29.6657992322594	CST	48201453402	0.0	11.31504749	0.151548487	8.7	5.1	5.5	44.6	1.0	0.0	100.0	0.3664	0.705	18.6	0.8435	100.0	0.0	0.0	0.817263545	0.776859504	0.723599633	0.66758494	0.510560147	0.639118457	0.0	0.0	0.0	0.872359963	0.0	0.0	0.0	0.0	26781.30078	10.99146443	0.798	2.9	0.145967	0.27549
745	-95.5851363454675, 29.6697742512768	CST	48201453403	0.0	11.31645754	0.151217202	9.8	6.5	7.2	34.7	1.0	0.0	100.0	0.5836	0.8841	24.1	0.9504	100.0	0.0	0.0	0.0	0.0	0.0	0.0	0.136822773	0.0	0.0	0.0	0.0	0.0	0.0	0.0	0.0	0.0	6813.549805	0.0	0.8627	4.2	0.0	0.042974
746	-95.5899521617853, 29.6641548920566	CST	48201453501	0.0	11.28828128	0.168199604	8.7	4.8	5.2	30.1	1.0	0.0	100.0	0.3029	0.781	24.1	0.8661	100.0	0.0	0.0	0.917355372	0.0	0.788797062	0.840220386	0.136822773	0.0	0.0	0.0	0.0	0.0	0.0	0.0	0.0	0.0	11716.0	11.30890379	0.596	2.8	0.217776	0.165639
747	-95.5982297316333, 29.6711279782145	CST	48201453502	0.0	11.28146576	0.253852633	8.8	5.0	5.2	25.9	1.0	0.0	100.0	0.4045	0.4049	22.0	0.7755	100.0	0.0	0.0	0.703397612	0.707070707	0.662993572	0.578512397	0.136822773	0.0	0.0	0.0	0.0	0.0	0.0	0.0	0.0	0.0	7607.649902	11.25489723	0.6668	2.8	0.34466	0.136558
748	-95.5915821880263, 29.6822299040448	CST	48201453601	0.0	11.30692785	0.203796338	9.5	5.8	6.4	32.9	1.0	0.0	99.0	0.5039	0.2706	22.9	0.8992	100.0	0.0	0.0	0.620752984	0.0	0.0	0.77594123	0.270890725	0.0	0.0	0.0	0.0	0.0	0.0	0.0	0.0	0.0	5438.799805	11.63226851	0.9077	3.4	0.465509	0.06378
749	-95.5787847969573, 29.6817170721272	CST	48201453602	0.0	11.33421005	0.182968646	9.4	6.4	7.0	32.4	1.0	0.0	98.0	0.6513	0.8139	25.3	0.9039	100.0	0.0	0.0	0.945821855	0.707070707	0.882460973	0.935720845	0.270890725	0.449035813	0.0	0.0	0.0	0.0	0.0	0.0	0.0	0.0	19564.69922	11.7375091	0.8421	3.8	0.420907	0.187782
750	-95.6051930685375, 29.6829840312128	CST	48201453700	1.16E-5	11.2839242	0.260661737	9.6	5.5	5.9	27.5	1.0	0.19	99.0	0.5049	0.7515	22.5	0.9281	97.0	0.666666667	0.0	0.951331497	0.0	0.788797062	0.918273646	0.38292011	0.0	0.0	0.0	0.0	0.0	0.0	0.0	0.031655267	0.296035034	13186.7998	11.83143059	0.6839	3.3	0.277994	0.055191
751	-95.6088819665392, 29.6712210244169	CST	48201453800	1.19E-5	11.25375708	0.250968722	9.0	6.5	6.7	28.8	1.0	0.21	100.0	0.7203	0.4569	20.4	0.8331	97.0	0.666666667	0.0	0.851239669	0.875114784	0.877869605	0.844811754	0.38292011	0.0	0.0	0.0	0.0	0.0	0.0	0.0	0.033941874	0.282879202	6563.939941	11.50224386	0.8979	3.6	0.246711	0.261312
752	-95.626836061595, 29.6833330183723	CST	48201453900	1.17E-5	11.2245516	0.155123295	8.6	5.4	5.5	34.2	2.0	0.19	99.0	0.0805	0.8751	24.1	0.9466	96.0	0.666666667	0.0	0.870523416	0.0	0.723599633	0.732782369	0.0	0.238751148	0.0	0.0	0.0	0.0	0.0	0.0	0.032808903	0.277560876	14106.90039	11.45836595	0.6497	2.8	0.002332	5.8E-4
753	-95.6511278413979, 29.6960205860119	CST	48201454000	1.13E-5	11.19222557	0.266078688	8.6	5.4	5.5	22.9	1.0	0.18	100.0	0.1176	0.2046	24.3	0.8345	93.0	0.0	0.0	0.0	0.0	0.0	0.0	0.607897153	0.75573921	0.0	0.0	0.0	0.0	0.0	0.0	0.024597025	0.291033596	5340.830078	11.47561688	0.6215	2.8	0.00413	0.001201
754	-95.6538313780022, 29.7054397414065	CST	48201454100	1.08E-5	11.18713973	0.229319365	8.6	5.4	5.5	19.6	1.0	0.15	100.0	0.5405	0.2071	20.3	0.6529	90.0	0.0	0.0	0.0	0.0	0.0	0.0	0.38292011	0.75573921	0.0	0.0	0.0	0.872359963	0.0	0.0	0.023131786	0.281080958	3379.110107	11.85051558	0.2104	2.8	0.056379	0.010072
755	-95.6694823261087, 29.7051923700611	CST	48201454200	1.04E-5	11.15001279	0.225793535	8.6	5.4	5.5	14.4	2.0	0.12	100.0	0.1431	0.1121	23.1	0.717	89.0	0.0	0.0	0.0	0.0	0.0	0.0	0.136822773	0.238751148	0.0	0.0	0.0	0.0	0.0	0.0	0.021355524	0.260689928	4052.659912	11.72149437	0.4145	2.8	0.001279	9.1E-4
756	-95.6517791924839, 29.7217423768953	CST	48201454301	0.0	11.20753242	0.13062762	8.9	3.8	4.2	28.3	1.0	0.0	99.0	0.2843	0.6456	16.6	0.7137	100.0	0.0	0.0	0.553719008	0.0	0.0	0.0	0.0	0.840220386	0.0	0.947658402	0.0	0.0	0.0	0.0	0.0	0.0	12660.09961	11.74046079	0.4704	2.3	0.073195	0.012648
757	-95.6701569783329, 29.7149390811644	CST	48201454302	0.0	11.16015981	0.182542634	7.9	5.4	5.5	30.6	2.0	0.0	100.0	0.3093	0.0464	20.2	0.7851	100.0	0.0	0.0	0.0	0.0	0.0	0.0	0.0	0.238751148	0.0	0.0	0.0	0.0	0.0	0.0	0.0	0.0	6145.490234	11.87106987	0.5492	2.6	0.00128	3.92E-4
758	-95.6723275370219, 29.7493852308213	CST	48201454400	1.16E-5	11.1800484	0.342184159	8.1	3.8	3.6	12.3	0.0	0.16	97.0	0.0446	0.3237	22.0	0.5019	92.0	0.0	0.0	0.764921947	0.987144169	0.922865014	0.797979798	0.805325987	0.903581267	0.0	0.0	0.0	0.0	0.0	0.0	0.029049533	0.289029671	3474.429932	11.5559086	0.0084	1.9	0.026285	5.18E-4
759	-95.7011526522376, 29.7680248612304	CST	48201454501	0.0	11.10979909	0.219843506	6.6	3.7	2.9	0.7	2.0	0.0	98.0	0.0736	0.004	19.3	0.2352	100.0	0.0	0.0	0.967860422	0.990817264	0.992653811	0.98989899	0.136822773	0.238751148	0.0	0.0	0.0	0.0	0.0	0.0	0.0	0.0	6202.529785	11.4489016	0.0317	1.6	0.064763	0.00104
760	-95.7158741691508, 29.7415879533646	CST	48201454502	0.0	11.0529653	0.346856845	6.6	3.0	2.8	5.6	2.0	0.0	98.0	0.2226	0.038	19.2	0.3879	100.0	0.0	0.0	0.950413223	0.930211203	0.962350781	0.977961433	0.0	0.0	0.0	0.0	0.0	0.0	0.0	0.0	0.0	0.0	2368.870117	11.39677171	0.136	1.5	0.818683	0.042489
761	-95.7357199594954, 29.7803159506922	CST	48201454600	1.12E-5	11.00276804	0.088459854	7.7	3.5	3.5	14.4	1.0	0.15	98.0	0.2884	0.2687	24.0	0.5649	94.0	0.0	0.0	0.0	0.0	0.0	0.0	0.136822773	0.238751148	0.0	0.0	0.0	0.0	0.0	0.0	0.026989214	0.28620468	3478.73999	11.57134855	0.1654	1.7	0.001116	9.0E-5
762	-95.7260108675571, 29.7662817267986	CST	48201454700	1.06E-5	11.04483196	0.082002336	8.1	4.5	4.3	4.3	1.0	0.11	98.0	0.1914	0.0725	19.8	0.2679	100.0	0.0	0.0	0.809917355	0.905417815	0.877869605	0.857667585	0.0	0.238751148	0.0	0.0	0.0	0.0	0.0	0.0	0.023589234	0.267816418	3815.889893	11.35122334	0.0526	2.1	0.00108	0.001096
763	-95.7433087915645, 29.7669439470873	CST	48201454800	1.09E-5	10.98269224	0.118843863	8.4	4.9	4.8	15.5	1.0	0.14	98.0	0.3499	0.2443	19.9	0.3835	90.0	0.0	0.0	0.620752984	0.0	0.723599633	0.756657484	0.38292011	0.238751148	0.0	0.0	0.0	0.0	0.0	0.0	0.026120466	0.278072091	3749.050049	11.39167871	0.2843	2.5	0.00108	0.0
764	-95.7384450758204, 29.7502018449082	CST	48201454900	1.01E-5	10.99329041	0.130575804	8.6	5.4	5.5	8.7	2.0	0.14	98.0	0.1389	0.1242	16.0	0.5341	87.0	0.0	0.0	0.973370064	0.851239669	0.921028466	0.977043159	0.270890725	0.0	0.0	0.0	0.0	0.0	0.0	0.0	0.021285847	0.272979215	7376.850098	11.44291465	0.2014	2.8	0.002248	0.014339
765	-95.7581368740574, 29.7543377154478	CST	48201455000	1.01E-5	10.92788858	0.064925255	8.6	5.4	5.5	12.9	1.0	0.13	100.0	0.2468	0.2007	21.3	0.412	81.0	0.0	0.0	0.0	0.0	0.0	0.0	0.0	0.238751148	0.0	0.0	0.0	0.0	0.0	0.0	0.020388404	0.267702263	1423.670044	11.22264593	0.14	2.8	0.0	0.0
766	-95.7596150523021, 29.7667925421601	CST	48201455101	0.0	10.9274968	0.15790526	8.6	5.4	5.5	25.7	2.0	0.0	100.0	0.0437	0.3418	20.1	0.5731	100.0	0.0	0.0	0.0	0.0	0.0	0.0	0.270890725	0.238751148	0.0	0.0	0.0	0.872359963	0.0	0.0	0.0	0.0	3446.379883	11.12355519	0.4606	2.8	0.0	0.0
767	-95.7713958134778, 29.7664318769962	CST	48201455102	0.0	10.88861553	0.082499947	8.6	5.4	5.5	5.8	2.0	0.0	100.0	0.146	0.0296	23.5	0.3203	100.0	0.0	0.0	0.0	0.0	0.0	0.0	0.0	0.238751148	0.0	0.0	0.0	0.0	0.0	0.0	0.0	0.0	1314.810059	10.86363373	0.1577	2.8	0.0	0.0
768	-95.7645297779341, 29.7799819619554	CST	48201455200	1.07E-5	10.91050411	0.116937839	7.8	4.9	4.4	18.0	2.0	0.14	100.0	0.3549	0.2207	20.5	0.3065	95.0	0.0	0.0	0.0	0.0	0.0	0.0	0.270890725	0.639118457	0.0	0.0	0.0	0.0	0.0	0.0	0.022710842	0.285090804	1999.329956	11.28221268	0.3576	2.2	0.0	0.0
769	-95.7900024417473, 29.7765145358299	CST	48201455300	1.04E-5	10.83630503	0.03044131	8.3	5.7	4.4	15.9	2.0	0.17	100.0	0.1111	0.7026	24.4	0.415	87.0	0.853076217	0.0	0.0	0.0	0.0	0.0	0.136822773	0.639118457	0.0	0.0	0.0	0.0	0.0	0.0	0.018392485	0.258291728	2383.300049	11.02510001	0.1861	2.9	0.0	0.0
770	-95.3713212195308, 29.7700895775844	CST	48201510100	2.87E-5	11.49744658	0.131188509	7.4	4.0	3.7	23.6	1.0	0.13	97.0	0.0301	0.4631	20.8	0.5591	100.0	0.994490358	0.922865014	0.703397612	0.0	0.821854913	0.701561065	0.924701561	0.97979798	0.0	0.0	0.0	0.0	0.0	0.0	0.109724109	0.959555077	18578.80078	11.6377778	0.229	2.0	0.007381	0.001016
771	-95.3861769529352, 29.7698461072224	CST	48201510200	2.0E-5	11.49881644	0.106194092	7.4	2.6	2.7	11.1	1.0	0.17	96.0	0.0176	0.5341	21.5	0.4055	100.0	0.996326905	0.95959596	0.723599633	0.955004591	0.903581267	0.808080808	0.997245179	0.94214876	0.0	0.0	0.0	0.0	0.0	0.0	0.069191945	0.618615297	61950.89844	12.17969192	0.1454	1.3	0.01693	0.001481
772	-95.3788784216427, 29.7840916327617	CST	48201510300	2.48E-5	11.49939452	0.091090898	7.1	3.7	3.4	3.9	1.0	0.13	97.0	0.097	0.2623	20.9	0.0454	96.0	0.0	0.922865014	0.799816345	0.988980716	0.821854913	0.928374656	0.838383838	0.840220386	0.0	0.0	0.0	0.0	0.0	0.0	0.09319817	0.78455149	48561.0	11.29882403	0.0384	1.6	0.013128	4.68E-4
773	-95.392632677866, 29.7837739023289	CST	48201510400	1.96E-5	11.50492968	0.050751383	7.3	3.5	3.3	11.9	1.0	0.17	97.0	0.022	0.7762	18.9	0.1942	94.0	0.666666667	0.868686869	0.553719008	0.839302112	0.0	0.578512397	0.607897153	0.238751148	0.0	0.0	0.0	0.0	0.0	0.0	0.069767758	0.596266742	28864.30078	11.98984405	0.1832	1.6	0.066636	0.002405
774	-95.4034990577932, 29.7838309313727	CST	48201510500	1.59E-5	11.50884932	0.051704264	7.4	3.7	3.4	11.2	1.0	0.14	97.0	0.0134	0.5281	21.1	0.3917	92.0	0.666666667	0.776859504	0.832874197	0.851239669	0.845730028	0.797061524	0.895316804	0.639118457	0.0	0.0	0.0	0.0	0.0	0.0	0.053173184	0.434468803	23030.40039	11.43972401	0.1444	1.8	0.011194	0.001779
775	-95.4114996632596, 29.7740170588176	CST	48201510600	2.11E-5	11.50586301	0.063422326	6.7	2.5	2.3	8.4	1.0	0.13	97.0	0.008	0.2589	18.2	0.381	97.0	0.666666667	0.868686869	0.662075298	0.0	0.723599633	0.732782369	0.941230487	0.75573921	0.0	0.0	0.0	0.0	0.0	0.0	0.0806693	0.694351171	36947.30078	11.30448449	0.0831	1.2	0.01321	7.0E-5
776	-95.4039264772081, 29.7658000814298	CST	48201510700	2.0E-5	11.50858904	0.04839123	6.6	1.9	1.9	5.4	1.0	0.14	96.0	0.005	0.4702	21.0	0.1255	100.0	0.666666667	0.868686869	0.0	0.707070707	0.0	0.0	0.838383838	0.639118457	0.0	0.0	0.0	0.0	0.0	0.0	0.072778509	0.624300527	30305.59961	12.2703538	0.0075	0.9	0.004802	3.78E-4
777	-95.4362063919447, 29.7672631832061	CST	48201510800	1.75E-5	11.52339178	0.055604936	6.9	3.5	3.1	3.5	1.0	0.12	96.0	0.0226	0.3019	18.3	0.1575	94.0	0.853076217	0.776859504	0.0	0.707070707	0.767676768	0.645546373	0.924701561	0.966023875	0.0	0.0	0.0	0.0	0.0	0.0	0.062593783	0.481642923	54670.69922	11.52753057	0.0134	1.5	0.005423	6.05E-4
778	-95.430791022272, 29.7841361812074	CST	48201510900	1.61E-5	11.5163105	0.112518746	7.1	3.1	3.0	10.3	2.0	0.13	98.0	0.0213	0.2591	18.7	0.6085	92.0	0.957759412	0.868686869	0.841138659	0.967860422	0.895316804	0.896235078	0.98989899	0.988980716	0.0	0.0	0.0	0.0	0.0	0.0	0.051866153	0.446795415	41556.89844	10.84300006	0.1932	1.4	0.014746	0.002383
779	-95.4421076088522, 29.7990711926999	CST	48201511001	0.0	11.50953333	0.073230811	7.3	4.9	4.1	9.7	1.0	0.0	98.0	0.0868	0.0927	21.0	0.2769	100.0	0.853076217	0.776859504	0.553719008	0.0	0.0	0.684113866	0.877869605	0.75573921	0.0	0.0	0.0	0.0	0.0	0.0	0.0	0.0	21838.90039	10.82319608	0.2066	2.1	0.0126	1.43E-4
780	-95.4299236620566, 29.7950444721053	CST	48201511002	0.0	11.50841826	0.069458616	6.9	4.3	3.6	9.3	1.0	0.0	98.0	0.1142	0.2829	21.4	0.1982	100.0	0.666666667	0.776859504	0.910927456	0.707070707	0.662993572	0.721763085	0.754820937	0.238751148	0.0	0.0	0.0	0.0	0.0	0.0	0.0	0.0	24347.30078	11.29459601	0.0349	1.9	0.013352	0.001976
781	-95.426595439414, 29.8084158288079	CST	48201511100	2.08E-5	11.49048128	0.105765138	7.3	4.6	3.8	13.2	1.0	0.13	97.0	0.1261	0.6928	25.6	0.5105	93.0	0.0	0.776859504	0.82369146	0.0	0.804407713	0.822773186	0.607897153	0.639118457	0.0	0.0	0.0	0.0	0.0	0.0	0.074798942	0.639640543	20688.19922	11.13222999	0.1471	2.2	0.080643	0.004118
782	-95.4173988703425, 29.7998238646647	CST	48201511200	1.52E-5	11.4981032	0.122926264	7.3	3.2	3.2	9.8	1.0	0.13	97.0	0.0328	0.186	18.1	0.2821	87.0	0.0	0.776859504	0.936639118	0.707070707	0.890725436	0.961432507	0.754820937	0.639118457	0.0	0.0	0.0	0.0	0.0	0.0	0.049308951	0.40041106	30220.19922	11.39653507	0.1619	1.5	0.080667	0.003827
783	-95.4054319873296, 29.7972480336549	CST	48201511301	0.0	11.50009863	0.047392144	7.3	4.4	3.9	8.3	0.0	0.0	97.0	0.1096	0.3082	23.7	0.0522	100.0	0.0	0.776859504	0.0	0.0	0.0	0.0	0.86134068	0.639118457	0.0	0.0	0.0	0.872359963	0.0	0.0	0.0	0.0	34051.89844	11.38318367	0.1272	2.0	0.0	0.0
784	-95.393528063237, 29.7974086008814	CST	48201511302	0.0	11.48862375	0.060527379	7.4	4.3	3.9	8.2	1.0	0.0	97.0	0.0374	0.3161	20.3	0.0911	100.0	0.0	0.0	0.0	0.0	0.0	0.0	0.687786961	0.238751148	0.0	0.0	0.0	0.0	0.0	0.0	0.0	0.0	31167.30078	11.50330815	0.0752	1.9	0.0	0.0
785	-95.3831294929846, 29.7958147540783	CST	48201511400	1.85E-5	11.48314886	0.068269927	7.5	4.4	4.3	14.0	1.0	0.14	97.0	0.0749	0.6235	22.8	0.5249	81.0	0.0	0.0	0.0	0.0	0.0	0.0	0.510560147	0.238751148	0.0	0.0	0.0	0.0	0.0	0.0	0.058076021	0.518770676	27674.40039	11.76660254	0.174	2.0	0.0	0.0
786	-95.3966379494275, 29.8085326172634	CST	48201511500	1.87E-5	11.48491141	0.057377584	7.4	4.0	3.8	12.2	1.0	0.09	97.0	0.1698	0.0948	19.6	0.4374	63.0	0.0	0.922865014	0.0	0.0	0.0	0.0	0.963269054	0.903581267	0.0	0.0	0.0	0.0	0.0	0.0	0.068502165	0.550030426	56050.60156	11.20433895	0.1586	1.8	0.0109	0.002702
787	-95.3770692236279, 29.8030392204283	CST	48201511600	2.61E-5	11.4816274	0.163210245	8.5	5.9	5.8	28.9	1.0	0.1	96.0	0.265	0.6166	21.5	0.824	57.0	0.666666667	0.922865014	0.760330579	0.776859504	0.662993572	0.7456382	0.924701561	0.75573921	0.0	0.0	0.0	0.0	0.0	0.0	0.097264917	0.855185765	45975.10156	11.23313597	0.5855	2.8	0.020044	0.002617
788	-95.4603367326543, 29.7922628536435	CST	48201520100	1.79E-5	11.50736621	0.102733205	7.5	5.4	4.8	19.5	1.0	0.15	98.0	0.127	0.3548	24.3	0.5704	100.0	0.853076217	0.868686869	0.0	0.0	0.0	0.0	0.946740129	0.94214876	0.0	0.0	0.0	0.0	0.0	0.0	0.058790646	0.527369924	11238.59961	10.30123514	0.3746	2.5	0.0	0.0
789	-95.4765591539485, 29.7893517681179	CST	48201520200	1.5E-5	11.50310868	0.041852779	8.3	6.1	6.4	14.1	1.0	0.15	99.0	0.1456	0.2518	19.1	0.615	96.0	0.0	0.0	0.0	0.0	0.0	0.0	0.510560147	0.238751148	0.0	0.0	0.0	0.0	0.0	0.0	0.047638001	0.416413448	21033.0	10.72517817	0.2975	3.0	0.0	0.0
790	-95.4764890946763, 29.7987145072369	CST	48201520300	1.39E-5	11.50049863	0.077480827	8.6	6.3	6.7	40.9	1.0	0.18	99.0	0.3771	0.9916	21.3	0.801	97.0	0.0	0.776859504	0.0	0.0	0.0	0.0	0.754820937	0.0	0.0	0.0	0.0	0.0	0.0	0.0	0.041548079	0.374837546	36255.19922	0.0	0.7282	3.2	0.0	0.0
791	-95.4773340488109, 29.8084009639999	CST	48201520400	1.38E-5	11.48825479	0.145683724	9.1	7.6	8.0	33.0	1.0	0.18	99.0	0.6486	0.934	23.9	0.8685	97.0	0.0	0.868686869	0.0	0.0	0.0	0.0	0.805325987	0.238751148	0.0	0.0	0.0	0.0	0.0	0.0	0.042941382	0.351212379	95918.60156	11.18863072	0.8525	4.1	0.0	0.0
792	-95.480766494913, 29.82252859202	CST	48201520500	1.72E-5	11.47475342	0.181030956	9.4	6.9	7.9	32.2	1.0	0.14	98.0	0.5915	0.9871	24.1	0.9036	97.0	0.666666667	0.973370064	0.662075298	0.0	0.0	0.721763085	1.0	0.903581267	0.0	0.0	0.0	0.0	0.0	0.0	0.059791499	0.522545721	68751.89844	11.25482792	0.8095	3.7	0.013749	0.009637
793	-95.4926750701984, 29.8168056264015	CST	48201520601	0.0	11.47117535	0.077767788	8.8	6.0	6.6	39.6	0.0	0.0	100.0	0.6467	0.5684	24.6	0.9386	100.0	0.0	0.922865014	0.0	0.0	0.0	0.0	0.510560147	0.0	0.0	0.0	0.0	0.0	0.0	0.0	0.0	0.0	22299.59961	11.46066797	0.8492	3.2	0.013725	0.002422
794	-95.4929399961515, 29.8068986654546	CST	48201520602	0.0	11.48605205	0.077587741	9.0	6.6	7.3	41.8	0.0	0.0	100.0	0.6335	0.5584	19.8	0.9298	100.0	0.0	0.922865014	0.0	0.0	0.0	0.0	0.510560147	0.0	0.0	0.0	0.0	0.0	0.0	0.0	0.0	0.0	36086.0	11.31432494	0.8141	3.5	0.0	0.0
795	-95.4966916188489, 29.7993376883706	CST	48201520700	1.31E-5	11.48402922	0.066008301	8.2	6.9	6.6	21.2	1.0	0.16	99.0	0.361	0.6834	25.4	0.6255	92.0	0.0	0.776859504	0.0	0.0	0.0	0.0	0.895316804	0.0	0.0	0.0	0.0	0.0	0.0	0.0	0.03862733	0.336767292	25858.90039	0.0	0.4938	3.4	0.004283	1.7E-5
796	-95.5177421884354, 29.7943962813277	CST	48201521000	1.25E-5	11.46728859	0.109569647	8.5	5.4	6.1	35.0	0.0	0.22	99.0	0.3826	0.6694	23.4	0.8429	87.0	0.0	0.0	0.0	0.0	0.0	0.0	0.510560147	0.238751148	0.0	0.0	0.0	0.0	0.0	0.0	0.035360948	0.330269059	14817.09961	11.10746989	0.7761	2.8	0.004362	0.001146
797	-95.519951855905, 29.8017866199267	CST	48201521100	1.29E-5	11.47009863	0.047410632	9.0	5.3	6.5	51.2	0.0	0.15	99.0	0.255	0.8818	22.5	0.9221	86.0	0.0	0.0	0.0	0.0	0.0	0.0	0.270890725	0.0	0.0	0.0	0.0	0.0	0.0	0.0	0.038209535	0.322440612	5289.939941	11.84379756	0.8337	2.8	0.004275	1.6E-5
798	-95.5118021761512, 29.8068743232497	CST	48201521200	1.27E-5	11.47036256	0.059349679	8.8	5.7	6.4	49.1	1.0	0.16	99.0	0.3593	0.8973	26.7	0.938	90.0	0.0	0.868686869	0.0	0.0	0.0	0.0	0.38292011	0.0	0.0	0.0	0.0	0.0	0.0	0.0	0.035129538	0.323316278	27703.59961	10.97588065	0.8373	3.0	0.004277	3.3E-5
799	-95.5139123083257, 29.8159631279118	CST	48201521300	1.27E-5	11.46193242	0.073302207	9.0	7.0	7.6	35.5	1.0	0.14	99.0	0.7005	0.9198	23.4	0.8817	92.0	0.0	0.868686869	0.0	0.0	0.0	0.0	0.510560147	0.0	0.0	0.0	0.0	0.0	0.0	0.0	0.036110123	0.315079921	37236.0	11.21301679	0.8473	3.6	0.001596	0.001512
800	-95.5030880772159, 29.8263338121033	CST	48201521400	1.37E-5	11.46422192	0.0889215	8.7	5.1	5.8	53.0	1.0	0.13	100.0	0.5426	0.8712	24.4	0.9853	86.0	0.0	0.868686869	0.0	0.0	0.0	0.0	0.270890725	0.0	0.0	0.0	0.0	0.0	0.0	0.0	0.04197731	0.366901365	31063.30078	11.32375899	0.9041	2.6	0.01509	0.001316
801	-95.5176464778301, 29.8270571360734	CST	48201521500	1.29E-5	11.44865023	0.080559071	8.0	6.1	6.0	32.4	1.0	0.13	99.0	0.3355	0.4498	21.2	0.801	90.0	0.0	0.776859504	0.0	0.0	0.0	0.0	0.607897153	0.0	0.0	0.0	0.0	0.872359963	0.0	0.0	0.037292581	0.322657465	22655.0	11.37350891	0.7109	2.9	0.013854	0.002155
802	-95.5312931474576, 29.8424689165594	CST	48201521600	1.26E-5	11.42500365	0.180369064	8.8	6.0	6.0	33.0	2.0	0.1	100.0	0.2675	0.2253	23.8	0.8856	92.0	0.0	0.922865014	0.0	0.0	0.0	0.0	0.924701561	0.238751148	0.894398531	0.0	0.0	0.0	0.0	0.0	0.034752827	0.323639859	20257.59961	11.47246632	0.7393	3.3	0.001655	0.007244
803	-95.525004307264, 29.8543545064002	CST	48201521700	1.86E-5	11.41705662	0.137391205	9.1	4.6	5.5	37.2	2.0	0.29	100.0	0.3169	0.7143	26.3	0.8607	98.0	0.666666667	0.922865014	0.594123049	0.0	0.0	0.0	0.895316804	0.97979798	0.894398531	0.0	0.0	0.0	0.0	0.0	0.060738649	0.548767294	17995.69922	11.21853557	0.9033	2.6	0.015387	0.007887
804	-95.5547842299039, 29.8502215806579	CST	48201521800	1.23E-5	11.38399909	0.15485461	8.0	5.1	5.1	18.3	2.0	0.11	100.0	0.0351	0.8601	19.6	0.8144	100.0	0.853076217	0.776859504	0.594123049	0.0	0.662993572	0.578512397	0.607897153	0.97979798	0.0	0.0	0.0	0.0	0.0	0.0	0.035978855	0.296702864	19131.09961	11.38217115	0.4631	2.6	0.001854	0.007566
805	-95.5544214729826, 29.8223943753845	CST	48201521900	1.23E-5	11.41799452	0.063830685	7.9	5.9	5.6	30.2	1.0	0.11	99.0	0.2817	0.7056	18.0	0.7157	90.0	0.0	0.0	0.0	0.0	0.0	0.0	0.270890725	0.449035813	0.0	0.0	0.0	0.0	0.0	0.0	0.032494875	0.297048509	16522.09961	11.03512142	0.4013	2.7	1.18E-4	1.38E-4
806	-95.5355997218068, 29.8273154626925	CST	48201522000	1.21E-5	11.43101826	0.048699377	8.1	9.0	8.2	32.2	1.0	0.16	99.0	0.6505	0.8123	23.5	0.7451	88.0	0.0	0.0	0.0	0.0	0.0	0.0	0.38292011	0.0	0.0	0.0	0.0	0.872359963	0.0	0.0	0.033605879	0.306409381	16395.59961	11.59924549	0.6006	4.4	0.014189	0.00233
807	-95.5352226430218, 29.8165137607873	CST	48201522100	1.23E-5	11.43561187	0.058465092	8.6	6.5	6.6	31.0	1.0	0.13	99.0	0.7147	0.8939	20.7	0.7599	85.0	0.0	0.0	0.0	0.0	0.0	0.0	0.607897153	0.0	0.0	0.0	0.0	0.0	0.0	0.0	0.032550578	0.303504272	24693.59961	11.38529761	0.4723	3.2	0.0	0.0
808	-95.5332398296379, 29.8059119725248	CST	48201522201	0.0	11.44591781	0.072998557	8.3	6.4	6.5	34.6	1.0	0.0	99.0	0.7735	0.422	22.2	0.8287	100.0	0.0	0.0	0.0	0.0	0.0	0.0	0.805325987	0.0	0.0	0.0	0.0	0.0	0.0	0.0	0.0	0.0	12518.59961	11.62192662	0.7408	3.2	0.0	0.0
809	-95.5379185725525, 29.8004962402966	CST	48201522202	0.0	11.44849863	0.10438325	9.4	7.2	8.4	40.7	1.0	0.0	99.0	0.676	0.9543	21.2	0.8477	100.0	0.0	0.0	0.0	0.0	0.0	0.0	0.136822773	0.0	0.0	0.0	0.0	0.0	0.0	0.0	0.0	0.0	12172.0	11.60779953	0.8222	3.8	0.0	0.0
810	-95.5269264723278, 29.7902480030097	CST	48201522301	0.0	11.45290411	0.085733722	8.3	5.3	5.7	37.3	0.0	0.0	99.0	0.1962	0.6813	19.2	0.7834	100.0	0.0	0.0	0.0	0.0	0.0	0.0	0.510560147	0.238751148	0.0	0.0	0.0	0.0	0.0	0.0	0.0	0.0	16322.09961	11.15213612	0.5943	2.7	0.0	7.92E-4
811	-95.5381014316494, 29.7895017330091	CST	48201522302	0.0	11.44686393	0.061253988	8.3	4.3	5.0	37.0	0.0	0.0	99.0	0.2179	0.7997	19.8	0.8232	100.0	0.0	0.0	0.0	0.0	0.0	0.0	0.754820937	0.238751148	0.0	0.0	0.0	0.0	0.0	0.0	0.0	0.0	9509.969727	11.32163788	0.649	2.2	0.0	0.0
812	-95.5493177136317, 29.7985628886175	CST	48201522401	0.0	11.43647214	0.065822804	8.0	6.3	6.1	33.5	1.0	0.0	99.0	0.4256	0.4066	18.9	0.6856	100.0	0.666666667	0.0	0.0	0.0	0.0	0.0	0.924701561	0.840220386	0.0	0.0	0.0	0.0	0.0	0.0	0.0	0.0	16689.5	11.51587158	0.5005	3.0	9.6E-5	0.0
813	-95.5585907633543, 29.7987242241604	CST	48201522402	0.0	11.42255069	0.059848275	8.1	5.8	5.9	29.3	1.0	0.0	99.0	0.0542	0.3974	21.2	0.6984	100.0	0.666666667	0.0	0.0	0.0	0.0	0.0	0.270890725	0.840220386	0.0	0.0	0.0	0.0	0.0	0.0	0.0	0.0	11119.7998	11.4431585	0.6821	2.8	1.47E-4	3.83E-4
814	-95.501273653626, 29.7900285209538	CST	48201522500	0.0	11.48038082	0.051748586	8.6	5.4	5.5	2.8	1.0	0.09	99.0	0.1786	0.0923	17.9	0.0392	100.0	0.0	0.0	0.0	0.0	0.0	0.0	0.754820937	0.449035813	0.0	0.0	0.0	0.0	0.0	0.0	0.0	0.0	30612.69922	10.93858599	0.0111	2.8	0.004432	0.001196
815	-95.4531420212504, 29.812297156017	CST	48201530100	1.8E-5	11.48434703	0.085096223	8.9	5.7	6.4	44.1	1.0	0.16	97.0	0.2629	0.8235	23.5	0.9158	98.0	0.666666667	0.868686869	0.727272727	0.776859504	0.723599633	0.684113866	0.805325987	0.75573921	0.0	0.0	0.0	0.0	0.0	0.0	0.060662752	0.52421315	39561.0	11.01914652	0.7311	3.1	0.01322	6.22E-4
816	-95.4242351675563, 29.8158087456089	CST	48201530200	1.59E-5	11.47900183	0.089265447	7.8	5.4	5.3	8.4	1.0	0.14	97.0	0.2529	0.8177	17.9	0.4738	96.0	0.0	0.868686869	0.828282828	0.0	0.662993572	0.844811754	0.924701561	0.639118457	0.0	0.0	0.0	0.0	0.0	0.0	0.051668882	0.431187311	28960.69922	10.98113483	0.3021	2.5	0.08521	0.003809
817	-95.3888471550449, 29.8175236729438	CST	48201530300	2.41E-5	11.46525753	0.491966925	10.8	9.2	9.3	26.6	1.0	0.27	97.0	0.8293	0.8471	25.6	0.9242	59.0	0.666666667	0.922865014	0.727272727	0.776859504	0.845730028	0.66758494	0.270890725	0.840220386	0.894398531	0.0	0.0	0.0	0.0	0.0	0.087617506	0.776372023	22571.69922	11.27688434	0.8788	6.9	0.017642	0.011348
818	-95.3879844521252, 29.8261111148439	CST	48201530400	2.06E-5	11.45737808	0.483257675	10.8	10.6	10.8	28.0	1.0	0.28	97.0	0.9837	0.981	27.5	0.9271	89.0	0.666666667	0.868686869	0.814508724	0.951331497	0.835629017	0.837465565	0.687786961	0.840220386	0.894398531	0.0	0.0	0.0	0.0	0.0	0.069648324	0.619403774	25780.40039	10.83469046	0.9284	7.6	0.019159	0.009021
819	-95.3952499504745, 29.83725749776	CST	48201530500	1.74E-5	11.44477808	0.432574765	10.6	8.2	8.7	34.7	1.0	0.21	97.0	0.8687	0.9902	27.3	0.9409	90.0	0.0	0.922865014	0.676767677	0.816345271	0.662993572	0.701561065	0.754820937	0.449035813	0.894398531	0.0	0.0	0.0	0.0	0.0	0.057453931	0.488022777	42615.60156	10.50905089	0.9154	5.7	0.018858	0.023176
820	-95.4052005284228, 29.83134012586	CST	48201530600	1.56E-5	11.46021004	0.220617297	9.9	8.1	8.8	35.5	1.0	0.25	97.0	0.6827	1.0	27.1	0.906	94.0	0.0	0.922865014	0.0	0.0	0.0	0.0	0.963269054	0.75573921	0.894398531	0.0	0.0	0.0	0.0	0.0	0.054561255	0.390706557	44178.39844	11.06870569	0.9062	5.2	0.015749	0.011335
821	-95.4056694795268, 29.8556692974926	CST	48201530700	1.87E-5	11.42663927	0.229343944	10.1	7.3	7.8	33.0	1.0	0.25	97.0	0.6235	0.9846	24.5	0.9254	100.0	0.0	0.984389348	0.0	0.0	0.0	0.0	0.915518825	0.449035813	0.0	0.0	0.0	0.872359963	0.0	0.0	0.062275613	0.557526301	50727.5	10.21335453	0.8895	4.5	0.028915	0.014071
822	-95.4202163621666, 29.8534511076929	CST	48201530800	1.43E-5	11.43170502	0.486816822	10.8	9.4	8.8	24.3	1.0	0.27	97.0	0.535	0.7018	22.4	0.7361	100.0	0.0	0.922865014	0.0	0.0	0.0	0.0	0.607897153	0.449035813	0.0	0.0	0.0	0.0	0.0	0.0	0.045267587	0.346432829	35864.39844	10.74871117	0.6192	6.6	0.022875	9.74E-4
823	-95.4201740929669, 29.835962956517	CST	48201530900	1.42E-5	11.46149132	0.09467934	7.9	6.6	5.7	17.4	1.0	0.13	97.0	0.4587	0.9071	21.2	0.6251	94.0	0.0	0.0	0.0	0.0	0.0	0.0	0.38292011	0.0	0.0	0.0	0.0	0.0	0.0	0.0	0.042586077	0.349511543	28246.90039	11.07331188	0.2806	3.1	3.5E-5	0.0
824	-95.4199705774909, 29.8251497524526	CST	48201531000	1.49E-5	11.47241644	0.055155616	7.5	4.6	4.4	10.9	1.0	0.12	97.0	0.1355	0.3324	22.4	0.4501	93.0	0.0	0.0	0.0	0.0	0.0	0.0	0.510560147	0.639118457	0.0	0.0	0.0	0.0	0.0	0.0	0.046373848	0.362581759	27192.69922	11.03994837	0.2237	2.1	0.0	0.0
825	-95.4377475471875, 29.8248780291449	CST	48201531100	1.42E-5	11.47032511	0.052409632	7.5	4.6	4.4	4.4	1.0	0.09	97.0	0.1665	0.0622	24.8	0.2922	94.0	0.0	0.776859504	0.0	0.0	0.0	0.0	0.510560147	0.238751148	0.0	0.0	0.0	0.0	0.0	0.0	0.04557356	0.345933229	20312.0	11.10977994	0.1053	2.1	0.0	0.001428
826	-95.4519458535727, 29.8268855311267	CST	48201531200	1.39E-5	11.47956621	0.15278711	7.8	5.4	5.1	8.8	1.0	0.13	97.0	0.0757	0.1931	20.1	0.4604	93.0	0.0	0.868686869	0.807162534	0.875114784	0.788797062	0.857667585	0.38292011	0.0	0.0	0.0	0.0	0.0	0.0	0.0	0.042319839	0.337963904	24881.5	11.22297958	0.23	2.5	0.012477	0.002013
827	-95.4638458385651, 29.8230477036363	CST	48201531300	1.48E-5	11.47225753	0.129477648	8.9	5.5	6.3	28.0	1.0	0.18	97.0	0.4472	0.9175	23.5	0.8251	97.0	0.0	0.776859504	0.771349862	0.816345271	0.788797062	0.791551882	0.510560147	0.238751148	0.0	0.0	0.0	0.0	0.0	0.0	0.053713404	0.378183683	30425.09961	11.32606976	0.7896	3.0	0.013333	0.001051
828	-95.4710039977411, 29.8301980174465	CST	48201531400	1.33E-5	11.46621644	0.161130141	7.8	6.9	6.3	15.6	1.0	0.13	99.0	0.2173	0.2355	21.5	0.514	90.0	0.0	0.776859504	0.738292011	0.707070707	0.767676768	0.622589532	0.136822773	0.639118457	0.0	0.0	0.0	0.0	0.0	0.0	0.037292125	0.313235277	14530.2998	10.97146651	0.3014	3.1	0.632492	0.053241
829	-95.4764427249985, 29.8369215345384	CST	48201531500	1.29E-5	11.45713059	0.064844496	7.9	5.6	5.3	18.6	1.0	0.11	99.0	0.1634	0.2951	22.8	0.5513	95.0	0.0	0.0	0.0	0.0	0.0	0.0	0.510560147	0.639118457	0.0	0.0	0.0	0.0	0.0	0.0	0.033581733	0.299865621	20587.69922	11.43619341	0.2262	2.6	0.013791	0.541283
830	-95.4542305977791, 29.8377954307475	CST	48201531600	1.31E-5	11.46748037	0.105047662	7.9	5.8	5.4	15.8	2.0	0.07	98.0	0.1587	0.1921	22.0	0.5888	93.0	0.0	0.868686869	0.794306703	0.892561983	0.788797062	0.802571166	0.687786961	0.0	0.0	0.0	0.0	0.0	0.0	0.0	0.037967191	0.307342417	18980.40039	11.24532217	0.1308	2.7	0.07212	0.008022
831	-95.43574237197, 29.8358065527331	CST	48201531700	1.38E-5	11.4609863	0.042893046	7.6	5.2	4.8	3.7	1.0	0.09	97.0	0.1573	0.2358	19.1	0.1988	87.0	0.0	0.868686869	0.0	0.0	0.0	0.0	0.607897153	0.0	0.0	0.0	0.0	0.0	0.0	0.0	0.042269461	0.316064454	18909.09961	11.12306567	0.0882	2.3	0.066195	0.001844
832	-95.4363653192475, 29.8534590496431	CST	48201531800	1.34E-5	11.44386393	0.470155882	11.3	8.5	8.9	19.7	2.0	0.3	97.0	0.749	0.5513	33.6	0.8657	100.0	0.0	0.922865014	0.0	0.0	0.0	0.0	0.510560147	0.0	0.0	0.0	0.0	0.0	0.0	0.0	0.041383325	0.293558056	19633.30078	10.53999362	0.8335	6.3	0.00129	0.002058
833	-95.4532318995799, 29.8531421195818	CST	48201531900	1.3E-5	11.44141188	0.436816118	11.3	8.3	8.8	23.7	2.0	0.31	98.0	0.9067	0.275	29.6	0.8458	100.0	0.0	0.868686869	0.771349862	0.851239669	0.821854913	0.77594123	0.270890725	0.0	0.894398531	0.0	0.0	0.0	0.0	0.0	0.038080942	0.29431064	41351.60156	10.82655856	0.7514	6.2	0.07262	0.002878
834	-95.4701718390213, 29.8564019163321	CST	48201532001	0.0	11.43746028	0.145652082	10.9	6.2	7.5	35.5	1.0	0.0	99.0	0.5066	0.8545	24.5	0.8077	100.0	0.0	0.868686869	0.852157943	0.707070707	0.821854913	0.828282828	0.38292011	0.0	0.894398531	0.0	0.0	0.0	0.0	0.0	0.0	0.0	22598.59961	11.00334674	0.8559	4.3	0.643369	0.236363
835	-95.4654716643709, 29.8454509208205	CST	48201532002	0.0	11.45237534	0.158072725	7.8	5.6	5.0	17.0	1.0	0.0	98.0	0.2596	0.0741	22.2	0.5193	100.0	0.0	0.776859504	0.727272727	0.875114784	0.862258953	0.721763085	0.0	0.0	0.894398531	0.0	0.0	0.0	0.0	0.0	0.0	0.0	6685.910156	11.10680393	0.0879	2.6	0.554818	0.05072
836	-95.4797168178596, 29.8451596087465	CST	48201532100	1.24E-5	11.44766301	0.076504573	10.0	6.7	8.1	29.8	1.0	0.24	99.0	0.7298	0.6592	18.3	0.8846	91.0	0.0	0.0	0.553719008	0.776859504	0.0	0.0	0.607897153	0.639118457	0.894398531	0.0	0.0	0.0	0.0	0.0	0.034388918	0.310197278	26394.90039	11.40589677	0.8345	4.0	0.58803	0.042799
837	-95.4822589698712, 29.8566306128087	CST	48201532200	1.28E-5	11.42793699	0.08369054	11.0	6.7	8.5	36.2	1.0	0.24	100.0	0.4857	0.6467	24.4	0.9001	92.0	0.666666667	0.776859504	0.553719008	0.707070707	0.0	0.578512397	0.687786961	0.0	0.894398531	0.0	0.0	0.0	0.0	0.0	0.037343834	0.304562262	19681.90039	11.42116207	0.8502	4.3	0.65373	0.231548
838	-95.5028259502737, 29.8566898534255	CST	48201532300	1.27E-5	11.42755251	0.143449965	8.9	4.1	4.9	23.5	1.0	0.18	100.0	0.3846	0.6264	24.8	0.7872	97.0	0.957759412	0.868686869	0.738292011	0.816345271	0.767676768	0.645546373	0.687786961	0.449035813	0.0	0.0	0.0	0.872359963	0.0	0.0	0.036255515	0.31427489	36861.60156	11.41149518	0.3844	2.3	0.555037	0.290359
839	-95.5031927401776, 29.8714503105347	CST	48201532400	1.25E-5	11.40862192	0.216072772	8.1	5.2	5.3	19.9	2.0	0.09	100.0	0.5453	0.6358	18.9	0.7417	95.0	0.957759412	0.776859504	0.84389348	0.839302112	0.895316804	0.883379247	0.270890725	0.238751148	0.0	0.0	0.0	0.0	0.0	0.0	0.036968083	0.294483328	37246.5	11.22248469	0.3952	2.5	0.022157	0.006025
840	-95.5147023911817, 29.8872972690776	CST	48201532501	0.0	11.37511233	0.148640225	8.4	5.1	5.2	29.9	2.0	0.0	100.0	0.2207	0.3364	23.5	0.8509	100.0	0.853076217	0.0	0.937557392	0.851239669	0.965105601	0.950413223	0.136822773	0.0	0.0	0.0	0.0	0.0	0.0	0.0	0.0	0.0	73210.29688	10.65289656	0.5985	2.5	0.014191	0.001043
841	-95.5002901122726, 29.8860289013826	CST	48201532502	0.0	11.38480822	0.211748691	8.5	5.5	5.6	33.8	1.0	0.0	100.0	0.1004	0.1641	24.8	0.846	100.0	0.0	0.776859504	0.927456382	0.943067034	0.995408632	0.990817264	0.38292011	0.0	0.0	0.0	0.0	0.0	0.0	0.0	0.0	0.0	34583.30078	10.39503067	0.6399	2.8	0.014681	7.1E-4
842	-95.4863139662978, 29.8918592829122	CST	48201532600	1.24E-5	11.38421735	0.221888179	10.2	5.7	6.8	28.5	2.0	0.19	100.0	0.296	0.7033	25.3	0.924	100.0	0.853076217	0.0	0.906336088	0.0	0.723599633	0.802571166	0.136822773	0.0	0.0	0.0	0.0	0.0	0.0	0.0	0.036435689	0.29907542	38280.5	10.11316777	0.7566	3.6	0.0	0.0
843	-95.4807275470678, 29.8763918334211	CST	48201532700	1.29E-5	11.40778265	0.340311587	9.2	6.8	7.0	22.5	1.0	0.24	100.0	0.576	0.5014	16.7	0.7141	96.0	0.0	0.776859504	0.958677686	0.816345271	0.967860422	0.962350781	0.38292011	0.0	0.0	0.0	0.0	0.0	0.0	0.0	0.039981625	0.290076726	31413.5	10.84591783	0.7063	3.8	0.01547	4.47E-4
844	-95.4714844449799, 29.872782523117	CST	48201532800	1.29E-5	11.41740182	0.270089985	9.2	6.8	6.9	34.5	1.0	0.16	100.0	0.215	0.1656	22.5	0.8888	95.0	0.0	0.776859504	0.919191919	0.905417815	0.956841139	0.971533517	0.270890725	0.0	0.894398531	0.0	0.0	0.0	0.0	0.0	0.036427285	0.292731484	10146.40039	0.0	0.7113	3.7	0.462897	0.182178
845	-95.4732024677164, 29.8925802325389	CST	48201532900	1.31E-5	11.39110137	0.26975742	8.5	4.0	4.2	32.9	2.0	0.21	100.0	0.3665	0.4164	23.8	0.9256	100.0	0.957759412	0.0	0.820936639	0.0	0.723599633	0.767676768	0.510560147	0.0	0.0	0.0	0.0	0.0	0.0	0.0	0.040541196	0.293290161	36148.39844	10.55333698	0.7915	2.2	5.61E-4	1.02E-4
846	-95.4617757773563, 29.8893782758965	CST	48201533000	1.35E-5	11.3918	0.262518705	11.2	8.5	9.2	28.8	2.0	0.39	100.0	0.9184	0.7079	25.6	0.8785	100.0	0.957759412	0.0	0.884297521	0.776859504	0.723599633	0.866850321	0.0	0.0	0.0	0.0	0.0	0.0	0.0	0.0	0.046205513	0.285226676	28699.90039	10.73001666	0.9609	6.4	0.002918	0.001219
847	-95.4556778184247, 29.8762361918268	CST	48201533100	1.32E-5	11.41311872	0.348783594	10.4	5.7	6.3	21.7	2.0	0.27	99.0	0.5907	0.4149	24.4	0.7465	100.0	0.666666667	0.776859504	0.93204775	0.930211203	0.958677686	0.913682277	0.136822773	0.0	0.0	0.0	0.0	0.0	0.0	0.0	0.041177728	0.29410179	43832.80078	10.52727429	0.7092	3.9	0.003443	0.001825
848	-95.4495550803487, 29.8668831089016	CST	48201533200	1.33E-5	11.42570228	0.447051989	10.3	6.9	6.8	27.2	2.0	0.28	99.0	0.5246	0.3863	21.9	0.8284	100.0	0.0	0.776859504	0.727272727	0.905417815	0.767676768	0.7456382	0.510560147	0.0	0.0	0.0	0.0	0.872359963	0.0	0.0	0.039639333	0.294276391	17057.40039	10.97208089	0.6762	4.7	0.003321	0.002791
849	-95.4218024794848, 29.8754831038068	CST	48201533300	1.53E-5	11.40425662	0.481264648	11.4	8.4	9.1	17.9	2.0	0.46	99.0	0.969	0.9735	30.0	0.8039	97.0	0.0	0.776859504	0.0	0.0	0.0	0.0	0.38292011	0.639118457	0.0	0.0	0.0	0.0	0.0	0.0	0.04993135	0.383286816	41821.19922	10.55325411	0.9469	6.3	0.004566	0.0
850	-95.440447638909, 29.8872098692338	CST	48201533400	1.4E-5	11.39041735	0.369425637	11.4	9.3	10.0	35.4	2.0	0.25	99.0	0.8105	0.6561	23.8	0.9409	100.0	0.976124885	0.776859504	0.0	0.0	0.0	0.0	0.510560147	0.449035813	0.0	0.0	0.0	0.0	0.0	0.0	0.046968771	0.334488186	108625.0	10.54147443	0.9421	6.8	0.062804	0.009557
851	-95.4185068705638, 29.8927740873902	CST	48201533500	1.92E-5	11.36658904	0.285105707	8.7	6.8	6.7	22.1	2.0	0.08	99.0	0.4988	0.1389	22.6	0.8182	97.0	0.0	0.0	0.0	0.0	0.0	0.0	0.915518825	0.840220386	0.0	0.0	0.0	0.0	0.0	0.0	0.068641022	0.52279203	53022.10156	10.13331636	0.6612	3.6	0.105859	0.008883
852	-95.4251141203581, 29.9085487509054	CST	48201533600	1.4E-5	11.34130777	0.279651638	8.6	5.4	5.5	31.9	1.0	0.24	100.0	0.4484	0.9538	22.0	0.9202	97.0	0.0	0.0	0.0	0.0	0.0	0.0	0.754820937	0.639118457	0.0	0.0	0.0	0.0	0.0	0.0	0.044791437	0.324794456	55287.30078	10.42917719	0.8912	2.8	0.30427	0.065565
853	-95.4309550147478, 29.9286078034859	CST	48201533701	0.0	11.30653425	0.155648148	8.9	4.1	4.8	30.8	1.0	0.0	100.0	0.6873	0.6283	27.1	0.9768	100.0	0.666666667	0.0	0.594123049	0.0	0.723599633	0.0	0.510560147	0.903581267	0.0	0.0	0.0	0.982552801	0.0	0.0	0.0	0.0	52415.30078	10.5640954	0.9488	2.2	0.221776	0.067225
854	-95.4384587736445, 29.9187674426398	CST	48201533702	0.0	11.32742192	0.4471362	8.6	5.4	5.5	27.4	1.0	0.0	100.0	0.3543	0.2621	23.4	0.9011	100.0	0.0	0.0	0.0	0.0	0.0	0.0	0.136822773	0.0	0.0	0.0	0.0	0.0	0.0	0.0	0.0	0.0	27424.0	10.33539786	0.8364	2.8	0.0	0.007939
855	-95.456020116492, 29.9089917043873	CST	48201533801	0.0	11.36136438	0.277228428	8.6	5.4	5.5	35.1	2.0	0.0	100.0	0.488	0.521	20.9	0.9397	100.0	0.957759412	0.0	0.0	0.0	0.0	0.0	0.38292011	0.0	0.0	0.0	0.0	0.0	0.0	0.0	0.0	0.0	104792.0	10.69266039	0.7829	2.8	0.017107	0.00437
856	-95.4673764655476, 29.9279167647684	CST	48201533802	0.0	11.30975251	0.181932708	8.6	5.4	5.5	31.1	2.0	0.0	100.0	0.6365	0.4652	21.5	0.96	100.0	0.0	0.0	0.0	0.0	0.0	0.0	0.136822773	0.449035813	0.0	0.0	0.0	0.0	0.0	0.0	0.0	0.0	53137.60156	10.58821797	0.8697	2.8	0.017009	0.004233
857	-95.4877194505111, 29.9266909149467	CST	48201533901	0.0	11.32473973	0.253786237	8.6	5.4	5.5	25.2	2.0	0.0	100.0	0.7496	0.3126	19.2	0.9045	100.0	0.666666667	0.0	0.0	0.0	0.0	0.0	0.38292011	0.238751148	0.0	0.0	0.0	0.0	0.0	0.0	0.0	0.0	56844.69922	10.64238455	0.8082	2.8	7.0E-5	0.002233
858	-95.5012262763103, 29.9304555565403	CST	48201533902	0.0	11.30618813	0.069363004	8.6	5.4	5.5	34.3	1.0	0.0	99.0	0.8498	0.6976	19.4	0.9537	100.0	0.666666667	0.0	0.0	0.0	0.0	0.0	0.136822773	0.639118457	0.0	0.0	0.0	0.0	0.0	0.0	0.0	0.0	37323.30078	10.53449412	0.9829	2.8	0.0	0.001933
859	-95.4847029662054, 29.9068463585277	CST	48201534001	0.0	11.35547214	0.126398634	9.7	3.9	5.5	38.9	1.0	0.0	100.0	0.4556	0.9524	24.8	0.9235	100.0	0.957759412	0.0	0.553719008	0.0	0.0	0.0	0.607897153	0.0	0.0	0.0	0.0	0.0	0.0	0.0	0.0	0.0	40842.60156	10.85057088	0.9676	2.5	0.001966	0.001064
860	-95.502693007138, 29.9146558098049	CST	48201534002	0.0	11.33620091	0.222779298	9.9	3.4	4.8	30.1	1.0	0.0	100.0	0.7149	0.1637	22.0	0.8854	100.0	0.0	0.0	0.0	0.0	0.0	0.0	0.270890725	0.0	0.0	0.0	0.0	0.0	0.0	0.0	0.0	0.0	53838.10156	10.96395506	0.7848	2.4	5.85E-4	3.21E-4
861	-95.5124695478424, 29.9302390412743	CST	48201534003	0.0	11.29931781	0.225717148	8.3	3.7	3.9	22.2	2.0	0.0	99.0	0.43	0.3562	21.8	0.902	100.0	0.853076217	0.0	0.0	0.0	0.0	0.0	0.270890725	0.639118457	0.0	0.0	0.0	0.872359963	0.0	0.0	0.0	0.0	23525.80078	10.90562988	0.6875	2.0	0.0	0.001909
862	-95.5261794708604, 29.9150591606646	CST	48201534100	1.22E-5	11.32730502	0.158968125	8.6	5.4	5.5	30.9	2.0	0.15	98.0	0.6409	0.6509	22.2	0.8643	100.0	0.853076217	0.0	0.0	0.0	0.0	0.0	0.38292011	0.639118457	0.0	0.0	0.0	0.0	0.0	0.0	0.034622904	0.27837623	137093.0	10.45293484	0.7568	2.8	0.013134	0.002172
863	-95.5480413063857, 29.9116380213444	CST	48201534201	0.0	11.31603196	0.091059629	8.6	5.4	5.5	26.4	1.0	0.0	98.0	0.0858	0.9305	23.6	0.784	100.0	0.0	0.0	0.553719008	0.707070707	0.0	0.0	0.0	0.238751148	0.0	0.0	0.0	0.0	0.0	0.0	0.0	0.0	33905.10156	10.61326717	0.3837	2.8	0.013021	9.16E-4
864	-95.5367137999943, 29.8893473485918	CST	48201534202	0.0	11.35726392	0.096813224	8.6	5.4	5.5	11.3	2.0	0.0	100.0	0.0552	0.1263	20.4	0.5343	100.0	0.666666667	0.0	0.897153352	0.936639118	0.895316804	0.851239669	0.136822773	0.238751148	0.0	0.0	0.0	0.0	0.0	0.0	0.0	0.0	47763.19922	10.59125355	0.192	2.8	0.01388	0.001599
865	-95.5371538363128, 29.8725777945166	CST	48201534203	0.0	11.38273699	0.169295316	8.6	5.4	5.5	25.9	2.0	0.0	100.0	0.62	0.9426	24.1	0.7344	100.0	0.931129477	0.776859504	0.870523416	0.839302112	0.788797062	0.66758494	0.510560147	0.966023875	0.0	0.0	0.0	0.0	0.0	0.0	0.0	0.0	9283.75	10.9587097	0.5494	2.8	0.021751	0.008202
866	-95.5849554287476, 29.8565536024056	CST	48201540100	1.26E-5	11.34211872	0.29423894	6.7	3.9	3.3	11.3	2.0	0.1	100.0	0.0728	0.3955	18.0	0.651	95.0	0.931129477	0.0	0.0	0.0	0.0	0.0	0.941230487	0.988980716	0.894398531	0.0	0.0	0.872359963	0.0	0.0	0.035579863	0.314527417	61117.60156	11.30321322	0.1076	1.8	0.05915	0.005549
867	-95.5697705303798, 29.8223361569294	CST	48201540200	1.24E-5	11.39140548	0.112131742	8.0	4.6	4.8	34.6	2.0	0.11	99.0	0.1801	0.3523	22.0	0.8328	100.0	0.0	0.0	0.0	0.0	0.0	0.0	0.38292011	0.449035813	0.0	0.0	0.0	0.0	0.0	0.0	0.035708742	0.308153447	5685.879883	11.67988724	0.582	2.3	7.41E-4	0.001612
868	-95.6422459613906, 29.8513930988874	CST	48201540501	0.0	11.21522557	0.332976292	7.8	3.0	3.5	38.7	0.0	0.0	100.0	0.2154	0.3005	22.0	0.8419	100.0	0.0	0.0	0.886134068	0.707070707	0.985307622	0.920110193	0.510560147	0.449035813	0.0	0.0	0.0	0.0	0.0	0.0	0.0	0.0	6501.839844	11.48727391	0.5032	1.6	0.08596	0.028677
869	-95.6323889209806, 29.8460819605558	CST	48201540502	0.0	11.25419726	0.877458922	8.6	5.4	5.5	17.5	1.0	0.0	100.0	0.2248	0.0127	22.7	0.4263	100.0	0.0	0.0	0.832874197	0.0	0.804407713	0.846648301	0.0	0.449035813	0.0	0.0	0.0	0.0	0.0	0.0	0.0	0.0	7659.080078	11.26877347	0.2885	2.8	0.503826	0.010223
870	-95.6312553992836, 29.8608899983929	CST	48201540601	0.0	11.23628128	0.574464587	8.6	5.4	5.5	12.4	1.0	0.0	100.0	0.0308	0.0512	19.6	0.5714	100.0	0.0	0.0	0.910927456	0.921028466	0.930211203	0.912764004	0.136822773	0.238751148	0.0	0.0	0.0	0.0	0.0	0.0	0.0	0.0	6063.189941	11.09591861	0.2177	2.8	0.006878	0.001821
871	-95.6344860872353, 29.8727328870747	CST	48201540602	0.0	11.21536804	0.198297347	8.4	2.2	2.9	21.2	1.0	0.0	100.0	0.4369	0.2817	22.6	0.7055	100.0	0.0	0.0	0.830119376	0.875114784	0.788797062	0.857667585	0.38292011	0.449035813	0.0	0.0	0.0	0.0	0.0	0.0	0.0	0.0	10313.90039	11.49677899	0.5636	1.4	8.65E-4	0.001452
872	-95.6153067904558, 29.8569723398516	CST	48201540700	1.16E-5	11.28268128	0.525669397	8.6	5.4	5.5	19.9	2.0	0.1	100.0	0.0678	0.4444	18.0	0.6854	94.0	0.0	0.0	0.804407713	0.707070707	0.0	0.732782369	0.38292011	0.0	0.0	0.0	0.0	0.0	0.0	0.0	0.032498553	0.287522687	13162.90039	11.30361129	0.3146	2.8	0.061422	0.001644
873	-95.6039891498932, 29.8916751416231	CST	48201540800	1.43E-5	11.27126941	0.106547137	8.6	5.4	5.5	27.4	2.0	0.12	98.0	0.3217	0.5199	22.2	0.7688	94.0	0.853076217	0.0	0.0	0.0	0.0	0.0	0.754820937	0.94214876	0.894398531	0.0	0.0	0.872359963	0.0	0.0	0.041025606	0.418665172	20861.90039	10.9859671	0.6221	2.8	0.012708	9.19E-4
874	-95.6244344476974, 29.8897258764866	CST	48201540901	0.0	11.2222274	0.121562559	8.6	5.4	5.5	6.7	2.0	0.0	98.0	0.1213	0.1052	22.0	0.279	100.0	0.0	0.0	0.0	0.0	0.0	0.0	0.0	0.238751148	0.0	0.0	0.0	0.0	0.0	0.0	0.0	0.0	4547.040039	10.8704689	0.1709	2.8	8.72E-4	7.17E-4
875	-95.6321061431788, 29.8940513858534	CST	48201540902	0.0	11.19854429	0.110325082	8.6	5.4	5.5	15.4	1.0	0.0	98.0	0.2098	0.3387	22.4	0.4476	100.0	0.0	0.0	0.0	0.0	0.0	0.0	0.687786961	0.840220386	0.0	0.0	0.0	0.0	0.0	0.0	0.0	0.0	11622.90039	10.86249909	0.3213	2.8	9.89E-4	0.001022
876	-95.6380847718799, 29.9161706538974	CST	48201541001	0.0	11.1468484	0.099690874	8.5	3.0	3.8	17.9	2.0	0.0	98.0	0.2512	0.2999	21.9	0.6368	100.0	0.0	0.0	0.0	0.0	0.0	0.0	0.136822773	0.75573921	0.0	0.0	0.0	0.872359963	0.0	0.0	0.0	0.0	19870.80078	10.96378117	0.3967	1.6	0.0	0.0
877	-95.6589269375114, 29.9257175956603	CST	48201541002	0.0	11.07862374	0.200266473	8.6	5.4	5.5	5.0	2.0	0.0	99.0	0.2991	0.2746	15.3	0.5582	100.0	0.666666667	0.0	0.594123049	0.0	0.0	0.578512397	0.270890725	0.238751148	0.0	0.0	0.0	0.0	0.0	0.0	0.0	0.0	14551.90039	10.91861281	0.1778	2.8	8.59E-4	0.004215
878	-95.6752031511293, 29.9250680202017	CST	48201541003	0.0	11.03728493	0.167642327	8.6	5.4	5.5	10.7	2.0	0.0	99.0	0.2006	0.0391	18.6	0.4066	100.0	0.666666667	0.0	0.676767677	0.0	0.0	0.578512397	0.0	0.238751148	0.0	0.0	0.0	0.0	0.0	0.0	0.0	0.0	19804.80078	11.21229942	0.2175	2.8	9.92E-4	1.47E-4
879	-95.6514900162387, 29.9009908123463	CST	48201541100	1.13E-5	11.14130594	0.093096029	8.6	5.4	5.5	12.3	2.0	0.14	99.0	0.1711	0.0242	15.3	0.3764	95.0	0.0	0.0	0.0	0.0	0.0	0.0	0.270890725	0.238751148	0.0	0.0	0.0	0.0	0.0	0.0	0.025503304	0.296998385	8577.759766	10.71501552	0.2849	2.8	8.86E-4	0.001144
880	-95.6764914679775, 29.8931125230965	CST	48201541201	0.0	11.0848137	0.072794528	8.6	5.4	5.5	7.2	1.0	0.0	99.0	0.1493	0.209	22.3	0.3657	100.0	0.0	0.0	0.694214876	0.707070707	0.662993572	0.0	0.136822773	0.0	0.0	0.0	0.0	0.0	0.0	0.0	0.0	0.0	9612.799805	11.24062734	0.0932	2.8	0.0	0.0
881	-95.6609967667994, 29.8883539866847	CST	48201541202	0.0	11.1321927	0.106905164	8.6	5.4	5.5	15.7	2.0	0.0	99.0	0.2422	0.6404	17.2	0.4623	100.0	0.0	0.0	0.0	0.0	0.0	0.0	0.270890725	0.449035813	0.0	0.0	0.0	0.0	0.0	0.0	0.0	0.0	9081.030273	10.96939738	0.4402	2.8	0.0	0.0
882	-95.6490635032739, 29.888772459933	CST	48201541203	0.0	11.16753059	0.070872223	8.6	5.4	5.5	2.0	1.0	0.0	99.0	0.1694	0.0509	22.0	0.036	100.0	0.0	0.0	0.0	0.0	0.0	0.0	0.0	0.449035813	0.0	0.0	0.0	0.0	0.0	0.0	0.0	0.0	3180.860107	11.13194424	0.0102	2.8	0.0	4.93E-4
883	-95.6650180178022, 29.872545919033	CST	48201541300	1.11E-5	11.14344018	0.164910656	8.3	3.7	4.2	27.1	1.0	0.14	100.0	0.3824	0.2942	20.8	0.7679	88.0	0.0	0.0	0.987144169	0.816345271	0.966023875	0.984389348	0.270890725	0.449035813	0.0	0.0	0.0	0.0	0.0	0.0	0.024836882	0.290335137	15772.0	11.31076574	0.6708	2.1	0.004398	0.001068
884	-95.6566531559502, 29.8579094418733	CST	48201541400	1.11E-5	11.17887854	0.186122682	7.9	3.5	3.7	16.2	2.0	0.14	100.0	0.2623	0.3408	17.4	0.7413	86.0	0.0	0.0	0.916437098	0.0	0.922865014	0.958677686	0.270890725	0.238751148	0.0	0.0	0.0	0.0	0.0	0.0	0.026027728	0.27031046	18219.80078	11.304679	0.3462	1.8	0.055816	0.012285
885	-95.6779366293577, 29.8561833724394	CST	48201541500	1.08E-5	11.13097625	0.151416604	8.6	5.4	5.5	22.7	1.0	0.12	100.0	0.2568	0.0576	22.0	0.6695	100.0	0.666666667	0.0	0.0	0.0	0.0	0.0	0.0	0.0	0.0	0.0	0.0	0.0	0.0	0.0	0.023959399	0.254938377	5804.990234	11.24472824	0.4786	2.8	0.0	0.0
886	-95.6880696716945, 29.839185811709	CST	48201541601	0.0	11.11902466	0.124385337	8.6	5.4	5.5	13.2	2.0	0.0	98.0	0.1724	0.1829	22.2	0.3023	100.0	0.666666667	0.0	0.890725436	0.707070707	0.835629017	0.811753903	0.0	0.0	0.0	0.0	0.0	0.0	0.0	0.0	0.0	0.0	4344.939941	11.25478437	0.314	2.8	0.052119	0.111754
887	-95.661496961788, 29.84087595229	CST	48201541602	0.0	11.1839443	0.254435438	8.6	5.4	5.5	20.8	2.0	0.0	100.0	0.398	0.5133	22.9	0.7097	100.0	0.0	0.0	0.96969697	0.974288338	0.984389348	0.985307622	0.510560147	0.449035813	0.0	0.0	0.0	0.0	0.0	0.0	0.0	0.0	11303.40039	11.25767861	0.5753	2.8	0.013681	0.026833
888	-95.6658785768203, 29.8084454795615	CST	48201541700	1.25E-5	11.18973973	0.592016115	8.3	2.9	3.6	15.1	0.0	0.18	98.0	0.0973	0.323	21.0	0.5785	96.0	0.0	0.0	0.906336088	1.0	1.0	0.978879706	0.754820937	0.840220386	0.0	0.0	0.0	0.0	0.0	0.0	0.025559772	0.264961665	12613.2002	11.31472007	0.324	1.6	0.06598	0.012632
889	-95.7035940312751, 29.7925895128847	CST	48201541800	1.34E-5	11.10965388	0.182353863	8.7	3.4	4.3	17.8	2.0	0.2	98.0	0.1878	0.3308	23.2	0.5427	97.0	0.0	0.0	0.898989899	0.707070707	0.890725436	0.91184573	0.607897153	0.238751148	0.0	0.0	0.0	0.0	0.0	0.0	0.033321841	0.375326577	5233.459961	11.22153721	0.531	1.8	0.009177	0.001859
890	-95.6952660829319, 29.8158951318052	CST	48201541900	1.13E-5	11.11264109	0.118849488	8.6	5.4	5.5	23.4	2.0	0.13	98.0	0.0389	0.2944	20.7	0.5555	100.0	0.0	0.0	0.961432507	0.930211203	0.916437098	0.939393939	0.136822773	0.0	0.0	0.0	0.0	0.0	0.0	0.0	0.026571254	0.262393449	6682.970215	11.24686797	0.2618	2.8	0.142139	0.08009
891	-95.7118871551994, 29.8158470612527	CST	48201542000	1.09E-5	11.05528219	0.206988715	8.6	5.4	5.5	16.1	2.0	0.1	98.0	0.2242	0.01	20.9	0.5344	100.0	0.666666667	0.0	0.970615243	0.816345271	0.862258953	0.92194674	0.136822773	0.0	0.0	0.0	0.0	0.872359963	0.0	0.0	0.024448789	0.270183349	14013.09961	11.42626051	0.2595	2.8	0.180763	0.153187
892	-95.7046924207752, 29.8506127736878	CST	48201542101	0.0	11.05470137	0.253094035	8.6	5.4	5.5	25.0	2.0	0.0	98.0	0.3482	0.1149	21.1	0.7312	100.0	0.666666667	0.0	0.994490358	0.892561983	0.804407713	0.929292929	0.0	0.0	0.0	0.0	0.0	0.0	0.0	0.0	0.0	0.0	20223.69922	11.56075757	0.5774	2.8	0.052135	0.109534
893	-95.7030411309693, 29.8721891621418	CST	48201542102	0.0	11.04621187	0.280012809	8.6	5.4	5.5	24.2	2.0	0.0	100.0	0.4579	0.1524	20.6	0.6372	100.0	0.0	0.0	0.977961433	0.955922865	0.958677686	0.973370064	0.136822773	0.0	0.0	0.0	0.0	0.0	0.0	0.0	0.0	0.0	16529.30078	11.54232415	0.5179	2.8	0.057201	0.010441
894	-95.7439862024878, 29.8556343903807	CST	48201542200	9.97E-6	10.92730411	0.234180967	8.6	5.4	5.5	19.0	2.0	0.1	100.0	0.3119	0.1785	22.0	0.7754	50.0	0.853076217	0.0	0.955922865	0.816345271	0.845730028	0.880624426	0.0	0.238751148	0.0	0.0	0.0	0.0	0.0	0.0	0.021656333	0.223906064	15417.0	11.56244929	0.325	2.8	0.209111	0.138005
895	-95.732297401109, 29.8211257881791	CST	48201542301	0.0	10.99363379	0.231933952	8.6	5.4	5.5	22.8	2.0	0.0	98.0	0.1723	0.0988	21.2	0.6674	100.0	0.666666667	0.0	0.924701561	0.816345271	0.845730028	0.877869605	0.136822773	0.238751148	0.0	0.0	0.0	0.0	0.0	0.0	0.0	0.0	10601.59961	11.71766262	0.555	2.8	0.121324	0.16317
896	-95.7415508451518, 29.8106837517037	CST	48201542302	0.0	10.97333881	0.205971007	8.6	5.4	5.5	14.7	2.0	0.0	98.0	0.3742	0.2082	21.7	0.6473	100.0	0.0	0.0	0.870523416	0.776859504	0.788797062	0.831955923	0.0	0.238751148	0.0	0.0	0.0	0.0	0.0	0.0	0.0	0.0	5528.089844	11.76250835	0.4617	2.8	0.005326	8.02E-4
897	-95.7357398042359, 29.7932337014554	CST	48201542400	1.3E-5	11.00853699	0.13691608	9.6	2.5	3.5	24.8	1.0	0.14	98.0	0.3024	0.8273	21.3	0.7382	96.0	0.0	0.0	0.620752984	0.0	0.0	0.578512397	0.136822773	0.238751148	0.0	0.0	0.0	0.0	0.0	0.0	0.033340612	0.36756605	8464.780273	11.41553643	0.5385	1.6	0.005477	0.001632
898	-95.7639468030283, 29.7934878213216	CST	48201542500	1.31E-5	10.92394246	0.059629035	8.6	5.4	5.5	6.0	2.0	0.15	100.0	0.3269	0.2539	18.0	0.0861	100.0	0.0	0.0	0.0	0.0	0.0	0.0	0.136822773	0.639118457	0.0	0.0	0.0	0.0	0.0	0.0	0.031703852	0.378798731	1232.959961	11.06881957	0.0652	2.8	0.001066	3.29E-4
899	-95.7888411990141, 29.7936794766951	CST	48201542600	1.24E-5	10.83575434	0.198723986	8.6	5.4	5.5	12.2	1.0	0.08	100.0	0.1171	0.032	19.6	0.5258	87.0	0.931129477	0.0	0.0	0.0	0.0	0.0	0.0	0.639118457	0.0	0.0	0.0	0.964187328	0.0	0.0	0.024725411	0.365168387	2940.979981	11.0970317	0.1373	2.8	9.92E-4	3.86E-4
900	-95.8145271806456, 29.793019615574	CST	48201542700	1.19E-5	10.74673699	0.136521808	8.6	5.4	5.5	17.2	1.0	0.13	100.0	0.4844	0.6089	23.8	0.5448	87.0	0.931129477	0.0	0.0	0.0	0.0	0.0	0.687786961	0.238751148	0.0	0.0	0.0	0.872359963	0.0	0.0	0.022826657	0.360851614	2752.719971	11.08661343	0.4055	2.8	0.007413	0.007824
901	-95.8221296741681, 29.8174683823707	CST	48201542800	9.01E-6	10.70073425	0.199211487	8.6	5.4	5.5	13.9	2.0	0.11	100.0	0.3619	0.2238	20.6	0.4072	100.0	0.666666667	0.0	0.0	0.0	0.0	0.0	0.136822773	0.0	0.0	0.0	0.0	0.0	0.0	0.0	0.01497679	0.216788099	3524.159912	11.44149552	0.3336	2.8	0.003975	0.001714
902	-95.7996593888254, 29.8413494679824	CST	48201542900	9.67E-6	10.74010867	0.136183096	8.6	5.4	5.5	19.9	0.0	0.14	100.0	0.2734	0.2433	22.0	0.6139	100.0	0.931129477	0.0	0.0	0.0	0.0	0.0	0.136822773	0.238751148	0.0	0.0	0.0	0.0	0.0	0.0	0.017855266	0.225612457	7948.529785	11.5679205	0.3971	2.8	0.009774	0.003506
903	-95.7682930065579, 29.9386457640003	CST	48201543001	0.0	10.72544475	0.120922028	8.6	5.4	5.5	5.9	0.0	0.0	99.0	0.1073	0.0438	22.0	0.4018	100.0	0.957759412	0.0	0.997245179	0.905417815	0.953168044	0.994490358	0.136822773	0.639118457	0.0	0.0	0.0	0.0	0.0	0.0	0.0	0.0	6254.359863	11.23449523	0.0721	2.8	0.042213	0.009197
904	-95.7041380661259, 29.9348080312175	CST	48201543002	0.0	10.93478174	0.161375184	7.4	2.6	2.8	7.9	0.0	0.0	98.0	0.1761	0.1382	20.4	0.389	100.0	0.853076217	0.0	0.986225895	0.95959596	0.935720845	0.954086318	0.0	0.238751148	0.0	0.0	0.0	0.0	0.0	0.0	0.0	0.0	12865.0	11.2761079	0.1078	1.3	0.026397	0.003182
905	-95.7017476842658, 29.8872763089358	CST	48201543003	0.0	11.03679544	0.245772511	8.6	5.4	5.5	21.3	2.0	0.0	100.0	0.2746	0.1737	20.9	0.7652	100.0	0.0	0.0	0.988980716	0.776859504	0.882460973	0.950413223	0.136822773	0.0	0.0	0.0	0.0	0.0	0.0	0.0	0.0	0.0	17740.5	11.67455422	0.4506	2.8	0.056906	0.016637
906	-95.8522118793178, 29.9640809761838	CST	48201543100	8.63E-6	10.41423835	0.14824624	8.6	5.4	5.5	22.3	0.0	0.09	100.0	0.4968	0.7427	17.2	0.6914	50.0	0.957759412	0.0	0.676767677	0.0	0.662993572	0.797979798	0.136822773	0.75573921	0.0	0.0	0.0	0.0	0.0	0.0	0.015758996	0.18293104	890.7670288	11.13294035	0.4569	2.8	0.032071	9.14E-4
907	-95.607398022798, 29.8086754548916	CST	48201543200	0.0	11.3302411	0.097154365	7.8	5.2	5.1	27.3	0.0	0.15	98.0	0.2002	0.6124	21.2	0.6757	100.0	0.666666667	0.0	0.0	0.955922865	0.916437098	0.66758494	0.984389348	0.988980716	0.0	0.0	0.0	0.964187328	0.0	0.0	0.0	0.0	13629.59961	11.34702321	0.4984	2.5	0.053314	0.003126
908	-95.4283846066217, 29.944929606741	CST	48201550100	1.65E-5	11.26918904	0.054350551	11.6	3.9	6.4	40.7	2.0	0.35	100.0	0.5999	0.9975	22.0	0.8829	92.0	0.666666667	0.0	0.594123049	0.875114784	0.662993572	0.714416896	0.270890725	0.94214876	0.0	0.0	0.0	0.872359963	0.0	0.0	0.055845229	0.458383814	33065.60156	10.50085499	0.8928	3.1	0.195465	0.110278
909	-95.428899027432, 29.958366693481	CST	48201550200	1.39E-5	11.24304475	0.141305686	11.3	3.6	5.9	29.9	1.0	0.37	100.0	0.5103	0.9023	25.6	0.8299	87.0	0.0	0.0	0.0	0.707070707	0.662993572	0.578512397	0.38292011	0.639118457	0.0	0.0	0.0	0.0	0.0	0.0	0.043631212	0.333549965	35242.19922	10.19392819	0.9014	2.9	0.008823	0.004768
910	-95.4278296216541, 29.9830976542709	CST	48201550301	0.0	11.19191233	0.06695145	11.4	3.1	5.3	24.7	2.0	0.0	98.0	0.5375	0.7832	24.1	0.7974	100.0	0.666666667	0.0	0.0	0.0	0.0	0.0	0.754820937	0.449035813	0.0	0.0	0.0	0.0	0.0	0.0	0.0	0.0	61590.39844	10.35374454	0.5828	2.5	6.5E-4	0.001599
911	-95.44185462904, 30.0029185013194	CST	48201550302	0.0	11.16504292	0.200073157	8.3	3.0	3.7	17.5	2.0	0.0	98.0	0.5727	0.6342	24.4	0.7421	100.0	0.666666667	0.0	0.0	0.0	0.0	0.0	0.687786961	0.840220386	0.0	0.0	0.0	0.0	0.0	0.0	0.0	0.0	79747.39844	10.3470356	0.672	1.8	0.00888	0.003602
912	-95.461526168809, 29.9872134351239	CST	48201550401	0.0	11.20258356	0.234550153	10.4	3.7	5.3	33.8	2.0	0.0	98.0	0.5484	0.9518	24.5	0.8919	100.0	0.666666667	0.0	0.676767677	0.776859504	0.662993572	0.732782369	0.877869605	0.449035813	0.0	0.0	0.0	0.0	0.0	0.0	0.0	0.0	86129.20313	10.31025629	0.8387	2.6	0.008636	0.003817
913	-95.4476144512093, 29.9699505016814	CST	48201550402	0.0	11.23334886	0.275431455	9.6	3.1	4.0	20.1	2.0	0.0	98.0	0.2874	0.5696	22.0	0.7847	100.0	0.666666667	0.0	0.791551882	0.776859504	0.723599633	0.756657484	0.38292011	0.449035813	0.0	0.0	0.0	0.0	0.0	0.0	0.0	0.0	77673.70313	10.62310661	0.3986	2.1	0.008919	0.00315
914	-95.4454605846288, 29.9524835928159	CST	48201550500	1.36E-5	11.26196438	0.270444885	9.6	5.2	5.6	22.7	2.0	0.18	100.0	0.3171	0.8515	24.1	0.89	93.0	0.0	0.0	0.620752984	0.0	0.662993572	0.0	0.510560147	0.449035813	0.0	0.0	0.0	0.872359963	0.0	0.0	0.044453255	0.314480067	48285.30078	10.27702482	0.5548	3.2	0.007895	0.002167
915	-95.4585489411062, 29.9572921376576	CST	48201550601	0.0	11.26596347	0.335189727	8.6	5.4	5.5	23.8	2.0	0.0	100.0	0.3267	0.043	25.3	0.8431	100.0	0.0	0.0	0.862258953	0.0	0.723599633	0.842056933	0.0	0.0	0.0	0.0	0.0	0.0	0.0	0.0	0.0	0.0	38395.89844	9.973091746	0.5212	2.8	0.007569	0.002542
916	-95.4594428048419, 29.9441284510607	CST	48201550602	0.0	11.28010502	0.329908578	8.6	5.4	5.5	22.8	0.0	0.0	100.0	0.4537	0.1971	22.0	0.8741	100.0	0.0	0.0	0.963269054	0.707070707	0.862258953	0.933884298	0.510560147	0.449035813	0.0	0.0	0.0	0.0	0.0	0.0	0.0	0.0	18882.69922	10.53718657	0.7159	2.8	0.689109	0.152281
917	-95.4700617615868, 29.9576560595842	CST	48201550603	0.0	11.2696758	0.257870808	8.6	5.4	5.5	33.5	1.0	0.0	100.0	0.3142	0.5135	22.0	0.9592	100.0	0.0	0.0	0.620752984	0.0	0.0	0.684113866	0.687786961	0.238751148	0.0	0.0	0.0	0.0	0.0	0.0	0.0	0.0	29537.0	10.60154137	0.6758	2.8	0.007693	0.002261
918	-95.4970842549434, 29.9424358937594	CST	48201550700	1.3E-5	11.28568584	0.30599694	8.6	5.4	5.5	25.7	2.0	0.16	99.0	0.451	0.2053	22.0	0.8263	91.0	0.976124885	0.0	0.941230487	0.851239669	0.862258953	0.885215794	0.270890725	0.75573921	0.894398531	0.947658402	0.0	0.872359963	0.0	0.0	0.039840074	0.31683917	34930.60156	10.44107124	0.541	2.8	0.013943	0.005252
919	-95.4759446750376, 29.9505681120789	CST	48201550800	1.31E-5	11.27142009	0.270169032	8.6	5.4	5.5	31.2	1.0	0.26	100.0	0.3964	0.4322	22.3	0.938	86.0	0.0	0.0	0.962350781	0.875114784	0.933884298	0.958677686	0.0	0.449035813	0.0	0.0	0.0	0.0	0.0	0.0	0.043393219	0.29236342	21285.80078	10.546224	0.8266	2.8	0.009092	0.003265
920	-95.4891896416631, 29.957211254065	CST	48201550900	1.25E-5	11.26252511	0.228195813	8.6	5.4	5.5	32.0	2.0	0.16	100.0	0.3246	0.2042	19.6	0.8444	95.0	0.0	0.0	0.978879706	0.921028466	0.949494949	0.988980716	0.270890725	0.238751148	0.0	0.0	0.0	0.0	0.0	0.0	0.035101765	0.287112133	52185.39844	10.50807647	0.6988	2.8	0.008394	0.001015
921	-95.4917668171539, 29.9697494566081	CST	48201551000	1.22E-5	11.22466576	0.201837049	9.2	3.8	4.2	26.7	1.0	0.14	100.0	0.3847	0.2577	25.3	0.948	92.0	0.0	0.0	0.594123049	0.0	0.662993572	0.578512397	0.136822773	0.0	0.0	0.0	0.0	0.0	0.0	0.0	0.034610028	0.294650876	16734.90039	10.82866002	0.8586	2.0	0.0	0.0
922	-95.4831551221395, 29.9792293419062	CST	48201551100	1.22E-5	11.22053607	0.168537691	8.6	5.4	5.5	25.8	1.0	0.23	98.0	0.4221	0.8762	21.3	0.8925	95.0	0.0	0.0	0.0	0.0	0.0	0.0	0.38292011	0.449035813	0.0	0.0	0.0	0.0	0.0	0.0	0.033620341	0.285851224	57988.80078	10.70171001	0.7048	2.8	0.007931	5.02E-4
923	-95.5014790393709, 29.9744112630834	CST	48201551200	1.19E-5	11.22675251	0.140898992	8.6	5.4	5.5	26.6	1.0	0.2	99.0	0.6124	0.3305	21.9	0.7371	96.0	0.0	0.0	0.553719008	0.0	0.662993572	0.0	0.38292011	0.449035813	0.0	0.0	0.0	0.0	0.0	0.0	0.032803693	0.282536442	41974.60156	10.25362671	0.597	2.8	0.0	0.0
924	-95.5071336108616, 29.9518063741774	CST	48201551300	1.26E-5	11.26019361	0.226654934	8.6	5.4	5.5	11.6	2.0	0.13	99.0	0.0554	0.3379	22.0	0.7348	100.0	0.931129477	0.0	0.838383838	0.707070707	0.767676768	0.815426997	0.136822773	0.238751148	0.894398531	0.0	0.0	0.0	0.0	0.0	0.038857137	0.293432095	18854.19922	10.50655129	0.2352	2.8	0.013033	0.001324
925	-95.5228960294442, 29.9626837130737	CST	48201551400	1.15E-5	11.23647489	0.075344913	7.8	2.5	2.9	18.7	2.0	0.14	97.0	0.2728	0.4548	14.9	0.6871	92.0	0.931129477	0.0	0.712580349	0.776859504	0.0	0.622589532	0.687786961	0.75573921	0.894398531	0.0	0.0	0.0	0.0	0.0	0.030030898	0.27083885	26580.69922	10.74104473	0.1759	1.4	0.001353	0.00154
926	-95.5476887694517, 29.9426443274809	CST	48201551500	1.2E-5	11.25019543	0.127881571	8.5	2.2	3.0	21.0	2.0	0.19	95.0	0.3411	0.5318	24.1	0.7034	93.0	0.976124885	0.0	0.904499541	0.707070707	0.907254362	0.889807163	0.805325987	0.903581267	0.894398531	0.947658402	0.0	0.0	0.0	0.0	0.033553535	0.284418384	65045.30078	10.57253053	0.3587	1.3	0.004415	0.006518
927	-95.5670348695756, 29.9296894084542	CST	48201551600	1.18E-5	11.25877808	0.158090373	8.6	5.4	5.5	28.5	2.0	0.11	97.0	0.1688	0.7595	22.6	0.7809	100.0	0.0	0.0	0.0	0.0	0.0	0.0	0.510560147	0.449035813	0.0	0.0	0.0	0.0	0.0	0.0	0.030749516	0.326488545	35252.19922	10.48661707	0.4096	2.8	4.87E-4	2.21E-4
928	-95.5770979525535, 29.9105061314417	CST	48201551701	0.0	11.28237077	0.096955723	8.6	5.4	5.5	14.7	1.0	0.0	97.0	0.1182	0.1082	21.2	0.579	100.0	0.0	0.0	0.0	0.0	0.0	0.0	0.136822773	0.449035813	0.0	0.0	0.0	0.0	0.0	0.0	0.0	0.0	37382.0	10.71529855	0.1141	2.8	0.014716	0.001516
929	-95.5616111375092, 29.9015262048962	CST	48201551702	0.0	11.31521279	0.051256531	8.6	5.4	5.5	7.6	1.0	0.0	99.0	0.0648	0.0	22.0	0.4772	100.0	0.0	0.0	0.0	0.0	0.0	0.0	0.0	0.238751148	0.0	0.0	0.0	0.0	0.0	0.0	0.0	0.0	19276.09961	10.7417983	0.0892	2.8	0.013342	2.82E-4
930	-95.5625656782677, 29.9159834198235	CST	48201551703	0.0	11.29258996	0.068064877	8.6	5.4	5.5	13.4	2.0	0.0	98.0	0.0314	0.1437	19.9	0.645	100.0	0.0	0.0	0.0	0.0	0.0	0.0	0.0	0.238751148	0.0	0.0	0.0	0.0	0.0	0.0	0.0	0.0	41645.80078	10.6269153	0.1379	2.8	0.012617	2.82E-4
931	-95.5638744190135, 29.8871120477843	CST	48201551800	1.32E-5	11.3429863	0.04916288	8.6	5.4	5.5	5.8	2.0	0.1	99.0	0.1788	0.1779	18.3	0.2401	88.0	0.931129477	0.0	0.0	0.0	0.0	0.0	0.687786961	0.97979798	0.0	0.0	0.0	0.872359963	0.0	0.0	0.039717011	0.351748452	17093.30078	10.47847218	0.0635	2.8	0.017755	0.00403
932	-95.589646812894, 29.9008781488204	CST	48201551900	1.2E-5	11.27986301	0.055921608	8.6	5.4	5.5	21.2	1.0	0.27	98.0	0.2372	0.5172	22.0	0.668	89.0	0.666666667	0.0	0.0	0.0	0.0	0.0	0.510560147	0.449035813	0.0	0.0	0.0	0.0	0.0	0.0	0.033531452	0.324685041	17184.19922	10.82183118	0.601	2.8	0.01266	7.32E-4
933	-95.5940708160538, 29.9165626266231	CST	48201552001	0.0	11.24233424	0.07983125	8.6	5.4	5.5	9.7	1.0	0.0	98.0	0.2508	0.3992	21.5	0.6236	100.0	0.0	0.0	0.0	0.0	0.0	0.0	0.510560147	0.639118457	0.0	0.0	0.0	0.872359963	0.0	0.0	0.0	0.0	28839.19922	10.78456217	0.2559	2.8	0.01333	0.002485
934	-95.6088656740017, 29.913238604834	CST	48201552002	0.0	11.21185662	0.076173099	8.3	2.8	3.6	12.5	1.0	0.0	98.0	0.1541	0.0656	19.6	0.4682	100.0	0.0	0.0	0.0	0.0	0.0	0.0	0.270890725	0.840220386	0.0	0.0	0.0	0.0	0.0	0.0	0.0	0.0	6044.310059	10.81022468	0.1836	1.5	0.0	0.001234
935	-95.6185497826847, 29.9229063680988	CST	48201552101	0.0	11.18580822	0.082960895	9.2	2.0	3.2	17.0	2.0	0.0	98.0	0.1435	0.1938	22.2	0.6257	100.0	0.0	0.0	0.0	0.0	0.0	0.0	0.510560147	0.75573921	0.0	0.0	0.0	0.0	0.0	0.0	0.0	0.0	10052.7002	10.65916791	0.1943	1.3	0.012505	0.001386
936	-95.6133897945704, 29.9379312681965	CST	48201552102	0.0	11.16594703	0.17488702	8.6	5.4	5.5	10.1	2.0	0.0	98.0	0.3723	0.0457	22.0	0.5002	100.0	0.0	0.0	0.0	0.0	0.0	0.0	0.0	0.449035813	0.0	0.0	0.0	0.0	0.0	0.0	0.0	0.0	16431.69922	10.41899523	0.2283	2.8	0.012597	3.9E-5
937	-95.6248020161761, 29.9382443815802	CST	48201552103	0.0	11.13174977	0.153064897	8.6	5.4	5.5	13.6	1.0	0.0	98.0	0.5593	0.062	22.4	0.4541	100.0	0.0	0.0	0.0	0.0	0.0	0.0	0.38292011	0.238751148	0.0	0.0	0.0	0.0	0.0	0.0	0.0	0.0	7621.310059	10.37529628	0.3002	2.8	0.012529	3.9E-5
938	-95.6475779751707, 29.9460160856581	CST	48201552200	1.16E-5	11.07202466	0.222682244	8.6	5.4	5.5	15.6	2.0	0.2	98.0	0.4074	0.9482	22.8	0.5431	96.0	0.853076217	0.0	0.880624426	0.816345271	0.895316804	0.882460973	0.38292011	0.238751148	0.0	0.0	0.0	0.0	0.0	0.0	0.029993663	0.264001112	19803.40039	10.76306062	0.4982	2.8	0.054559	0.001701
939	-95.6186154572404, 29.9561159316583	CST	48201552301	0.0	11.11968128	0.351807287	8.6	5.4	5.5	10.3	2.0	0.0	97.0	0.5905	0.0729	19.3	0.0438	100.0	0.0	0.0	0.553719008	0.707070707	0.723599633	0.0	0.270890725	0.0	0.0	0.0	0.0	0.0	0.0	0.0	0.0	0.0	9235.709961	10.25824607	0.1304	2.8	0.04223	0.001691
940	-95.59558005156, 29.9614999158945	CST	48201552302	0.0	11.15162831	0.10717747	8.6	5.4	5.5	18.4	2.0	0.0	95.0	0.1686	0.4895	22.7	0.5452	100.0	0.0	0.0	0.620752984	0.0	0.723599633	0.756657484	0.270890725	0.0	0.0	0.0	0.0	0.0	0.0	0.0	0.0	0.0	14038.2998	10.30910388	0.2181	2.8	0.043947	3.77E-4
941	-95.5966939688032, 29.9394468655642	CST	48201552400	1.14E-5	11.20124018	0.160121116	9.7	2.2	3.5	15.5	2.0	0.19	96.0	0.7283	0.6275	23.7	0.6288	95.0	0.0	0.0	0.0	0.0	0.0	0.0	0.510560147	0.238751148	0.0	0.0	0.0	0.0	0.0	0.0	0.030361203	0.276274079	24310.19922	10.29008652	0.512	1.5	0.013102	0.001744
942	-95.5737759798583, 29.9502154005614	CST	48201552500	1.16E-5	11.21166575	0.141978168	8.6	5.4	5.5	20.2	1.0	0.13	95.0	0.3351	0.4817	17.0	0.6221	95.0	0.0	0.0	0.620752984	0.0	0.0	0.0	0.607897153	0.75573921	0.0	0.0	0.0	0.0	0.0	0.966023875	0.030282318	0.281258467	53189.5	10.59898108	0.3879	2.8	0.00182	6.99E-4
943	-95.5653502885037, 29.9627819174418	CST	48201552601	0.0	11.20136073	0.126816233	8.9	3.9	4.6	15.4	2.0	0.0	96.0	0.6474	0.5857	25.0	0.6295	100.0	0.0	0.0	0.777777778	0.0	0.662993572	0.0	0.136822773	0.75573921	0.0	0.0	0.0	0.0	0.0	0.0	0.0	0.0	29119.80078	10.83855657	0.5114	2.3	0.0	0.0
944	-95.5769403178356, 29.9751840599953	CST	48201552602	0.0	11.15980548	0.262350177	8.6	5.4	5.5	7.8	2.0	0.0	96.0	0.1019	0.4717	20.2	0.3647	100.0	0.666666667	0.0	0.738292011	0.816345271	0.767676768	0.818181818	0.270890725	0.238751148	0.0	0.0	0.0	0.0	0.0	0.0	0.0	0.0	26287.0	10.69206728	0.1372	2.8	0.003888	6.71E-4
945	-95.5534912831882, 29.9766469063279	CST	48201552700	1.12E-5	11.18530776	0.162818699	7.0	6.1	4.3	10.6	1.0	0.18	97.0	0.1148	0.8035	21.7	0.4545	86.0	0.0	0.0	0.777777778	0.776859504	0.788797062	0.822773186	0.270890725	0.75573921	0.0	0.0	0.0	0.0	0.0	0.0	0.028230182	0.272121653	41010.80078	10.57811966	0.1788	2.9	0.013295	2.4E-4
946	-95.5328166932112, 29.9819361307192	CST	48201552800	1.12E-5	11.18552785	0.121131701	8.0	1.9	2.4	8.0	2.0	0.18	97.0	0.1918	0.1961	14.0	0.2107	93.0	0.0	0.0	0.854912764	0.776859504	0.862258953	0.923783287	0.754820937	0.238751148	0.0	0.0	0.0	0.0	0.0	0.0	0.029630749	0.280354029	39987.30078	10.41346689	0.1492	1.1	0.010287	4.79E-4
947	-95.5141947208497, 29.9937176244913	CST	48201552900	1.18E-5	11.17219726	0.170494441	8.4	1.7	2.5	11.5	1.0	0.2	97.0	0.7321	0.1528	17.7	0.2807	96.0	0.0	0.0	0.82369146	0.776859504	0.845730028	0.8815427	0.510560147	0.449035813	0.0	0.0	0.0	0.0	0.0	0.0	0.030131887	0.280693931	29450.30078	10.24559317	0.1381	1.0	0.01029	1.89E-4
948	-95.4963464774119, 30.0016109028398	CST	48201553001	0.0	11.15921827	0.18056223	8.5	2.4	3.0	23.8	2.0	0.0	97.0	0.2056	0.5427	19.2	0.6075	100.0	0.0	0.0	0.553719008	0.0	0.0	0.578512397	0.754820937	0.449035813	0.0	0.0	0.0	0.0	0.0	0.0	0.0	0.0	26920.5	10.27608033	0.2062	1.6	0.014649	0.001582
949	-95.4792060604163, 30.01138846709	CST	48201553002	0.0	11.14857808	0.255390621	8.1	9.0	8.6	15.4	2.0	0.0	98.0	0.5388	0.3798	19.0	0.7285	100.0	0.0	0.0	0.841138659	0.707070707	0.835629017	0.870523416	0.0	0.449035813	0.0	0.0	0.0	0.0	0.0	0.0	0.0	0.0	28629.0	10.42947264	0.2354	4.0	0.013773	0.001566
950	-95.463371584159, 30.0192984475855	CST	48201553100	1.23E-5	11.11918447	0.405063912	8.6	5.4	5.5	17.2	2.0	0.19	98.0	0.4629	0.5634	23.9	0.5557	95.0	0.0	0.0	0.787878788	0.707070707	0.821854913	0.811753903	0.607897153	0.449035813	0.0	0.0	0.0	0.872359963	0.0	0.0	0.035260064	0.294534892	35201.89844	10.32601371	0.3616	2.8	0.013808	0.001658
951	-95.4485197503688, 30.0273150951581	CST	48201553200	1.28E-5	11.10048767	0.302474032	8.1	5.3	4.5	17.8	2.0	0.27	98.0	0.7952	0.8661	21.9	0.606	89.0	0.0	0.0	0.594123049	0.839302112	0.788797062	0.701561065	0.38292011	0.75573921	0.0	0.0	0.0	0.0	0.0	0.0	0.036528473	0.31938047	50764.30078	10.28934965	0.5475	2.9	0.013772	0.001686
952	-95.4347471209757, 30.0264087264485	CST	48201553300	1.56E-5	11.08593698	0.156714778	9.4	4.5	5.0	28.3	1.0	0.3	98.0	0.529	0.8812	23.0	0.7553	89.0	0.0	0.0	0.553719008	0.0	0.0	0.0	0.510560147	0.75573921	0.0	0.0	0.0	0.0	0.0	0.0	0.049830361	0.438461704	35538.5	10.27580731	0.5686	2.7	0.004464	0.001581
953	-95.4436710078096, 30.0410716642253	CST	48201553401	0.0	11.06387763	0.334833537	8.6	5.4	5.5	8.9	2.0	0.0	96.0	0.2719	0.0079	19.3	0.252	100.0	0.0	0.0	0.858585859	0.970615243	0.950413223	0.930211203	0.38292011	0.238751148	0.0	0.0	0.0	0.0	0.0	0.0	0.0	0.0	25772.80078	10.20659371	0.1297	2.8	0.020409	0.001058
954	-95.4526519903618, 30.051031067622	CST	48201553402	0.0	11.04438173	0.089574028	8.6	5.4	5.5	10.1	1.0	0.0	95.0	0.0345	0.165	19.8	0.4642	100.0	0.0	0.0	0.817263545	0.921028466	0.877869605	0.874196511	0.136822773	0.238751148	0.0	0.0	0.0	0.0	0.0	0.0	0.0	0.0	47001.89844	10.48554702	0.234	2.8	0.014252	0.001058
955	-95.4633898894195, 30.0576854847778	CST	48201553403	0.0	11.02829772	0.130056261	8.6	5.4	5.5	9.8	1.0	0.0	95.0	0.0889	0.0881	21.1	0.3729	100.0	0.0	0.0	0.0	0.0	0.0	0.0	0.687786961	0.238751148	0.0	0.0	0.0	0.0	0.0	0.0	0.0	0.0	46609.80078	10.29934758	0.1682	2.8	0.011929	0.001369
956	-95.4752905019968, 30.0364436879813	CST	48201553500	1.16E-5	11.08214794	0.161050182	8.6	5.4	5.5	15.3	2.0	0.12	97.0	0.2985	0.0188	22.6	0.2675	100.0	0.0	0.0	0.760330579	0.851239669	0.862258953	0.756657484	0.270890725	0.0	0.0	0.0	0.0	0.0	0.0	0.0	0.031738697	0.275927492	32486.30078	10.41066969	0.2246	2.8	0.013079	7.34E-4
957	-95.4930516445704, 30.0269760231708	CST	48201553600	1.14E-5	11.10107763	0.109429231	8.6	5.4	5.5	9.5	2.0	0.16	97.0	0.0795	0.379	20.3	0.3812	100.0	0.0	0.0	0.817263545	0.707070707	0.876033058	0.857667585	0.510560147	0.0	0.0	0.0	0.0	0.0	0.0	0.0	0.030667885	0.261276087	32151.30078	10.26214532	0.1826	2.8	0.018547	0.002636
958	-95.5101269431813, 30.0175273719232	CST	48201553700	1.15E-5	11.12011324	0.483152178	8.6	5.4	5.5	13.9	2.0	0.16	98.0	0.1937	0.394	20.8	0.3574	92.0	0.0	0.0	0.894398531	0.983471074	0.988062443	0.965105601	0.270890725	0.0	0.0	0.0	0.0	0.0	0.0	0.0	0.031588542	0.258078629	16702.59961	10.7929362	0.2095	2.8	0.013107	0.002492
959	-95.505469891198, 30.0418890662674	CST	48201553801	0.0	11.06287854	0.062997956	8.6	5.4	5.5	16.3	2.0	0.0	98.0	0.1058	0.4623	23.9	0.4767	100.0	0.0	0.0	0.727272727	0.816345271	0.723599633	0.7456382	0.38292011	0.0	0.0	0.0	0.0	0.0	0.0	0.0	0.0	0.0	15547.59961	10.28202505	0.179	2.8	0.011374	1.49E-4
960	-95.5238999978014, 30.0355093914829	CST	48201553802	0.0	11.06271233	0.099180851	8.6	5.4	5.5	16.8	2.0	0.0	98.0	0.3752	0.4751	19.9	0.4677	100.0	0.0	0.0	0.809917355	0.0	0.804407713	0.883379247	0.136822773	0.0	0.0	0.0	0.0	0.0	0.0	0.0	0.0	0.0	31828.59961	10.57087521	0.2235	2.8	0.012161	0.003319
961	-95.540392089892, 30.028323887201	CST	48201553900	1.16E-5	11.0739726	0.068496093	8.6	5.4	5.5	5.1	2.0	0.12	96.0	0.3388	0.105	22.0	0.2696	92.0	0.0	0.0	0.662075298	0.0	0.767676768	0.684113866	0.270890725	0.0	0.0	0.0	0.0	0.0	0.0	0.0	0.031600809	0.25380215	28852.0	10.55427972	0.1174	2.8	0.013203	0.00329
962	-95.5258489173072, 30.0100249775133	CST	48201554001	0.0	11.12306758	0.166307574	8.6	5.4	5.5	15.5	1.0	0.0	97.0	0.7816	0.6187	18.9	0.5059	100.0	0.0	0.0	0.748393021	0.943067034	0.916437098	0.831955923	0.270890725	0.0	0.0	0.0	0.0	0.872359963	0.0	0.0	0.0	0.0	20673.59961	10.26573134	0.061	2.8	0.01402	0.00268
963	-95.5438496490428, 29.9996944200025	CST	48201554002	0.0	11.13676621	0.091355332	8.6	5.4	5.5	4.2	1.0	0.0	97.0	0.1876	0.0115	18.2	0.234	100.0	0.0	0.0	0.753902663	0.707070707	0.662993572	0.7456382	0.0	0.0	0.0	0.0	0.0	0.0	0.0	0.0	0.0	0.0	20505.30078	10.32814933	0.1218	2.8	0.012615	0.002719
964	-95.5492109852113, 30.0225358258054	CST	48201554101	0.0	11.07470959	0.088084586	8.6	5.4	5.5	4.4	1.0	0.0	96.0	0.6603	0.0069	22.0	0.2164	100.0	0.0	0.0	0.553719008	0.0	0.0	0.0	0.0	0.0	0.0	0.0	0.0	0.0	0.0	0.0	0.0	0.0	5329.959961	10.86955096	0.1866	2.8	0.011281	6.0E-6
965	-95.5566461636435, 30.0159593338132	CST	48201554102	0.0	11.08452146	0.069272204	8.6	5.4	5.5	13.6	2.0	0.0	96.0	0.0688	0.1007	20.4	0.4365	100.0	0.0	0.0	0.0	0.0	0.0	0.0	0.0	0.0	0.0	0.0	0.0	0.0	0.0	0.0	0.0	0.0	34732.0	10.72823351	0.0833	2.8	0.011367	4.5E-5
966	-95.5709429300608, 30.002768011807	CST	48201554200	1.13E-5	11.10943105	0.089618717	8.6	5.4	5.5	17.3	1.0	0.17	96.0	0.1715	0.4596	21.6	0.5616	88.0	0.853076217	0.0	0.738292011	0.875114784	0.767676768	0.78328742	0.607897153	0.238751148	0.0	0.0	0.0	0.0	0.0	0.0	0.0288102	0.252231582	28208.69922	10.48324779	0.3491	2.8	0.015578	5.35E-4
967	-95.5938636320401, 29.9889840212687	CST	48201554301	0.0	11.11008858	0.219194752	8.6	5.4	5.5	6.5	1.0	0.0	96.0	0.2934	0.0856	18.7	0.0327	100.0	0.666666667	0.0	0.895316804	0.905417815	0.922865014	0.909090909	0.270890725	0.238751148	0.0	0.0	0.0	0.872359963	0.0	0.0	0.0	0.0	17769.90039	10.60291826	0.1003	2.8	0.004252	0.00158
968	-95.6116420337496, 29.9750784065584	CST	48201554302	0.0	11.09736164	0.463826944	8.6	5.4	5.5	15.5	1.0	0.0	95.0	0.3702	0.1013	19.2	0.473	100.0	0.0	0.0	0.915518825	0.851239669	0.845730028	0.934802571	0.0	0.0	0.0	0.0	0.0	0.0	0.0	0.0	0.0	0.0	14520.40039	10.61711074	0.1984	2.8	0.054135	0.002034
969	-95.6537334645149, 29.9705483730928	CST	48201554401	0.0	11.01144566	0.128234336	8.6	5.4	5.5	7.0	2.0	0.0	98.0	0.1472	0.0461	20.8	0.2348	100.0	0.853076217	0.0	0.988062443	0.977043159	0.990817264	0.996326905	0.510560147	0.238751148	0.0	0.0	0.0	0.0	0.0	0.0	0.0	0.0	40996.19922	10.68396178	0.0405	2.8	0.054027	0.009161
970	-95.6819102408259, 29.9918333316352	CST	48201554402	0.0	10.89340457	0.11379534	8.6	5.4	5.5	5.7	2.0	0.0	99.0	0.1529	0.1934	20.7	0.371	100.0	0.853076217	0.0	0.999081726	0.996326905	0.999081726	1.0	0.270890725	0.238751148	0.0	0.0	0.0	0.0	0.0	0.0	0.0	0.0	31219.59961	10.73578063	0.0731	2.8	0.056931	0.008558
971	-95.7110014100019, 29.9990691014343	CST	48201554403	0.0	10.8121516	0.088143169	8.6	5.4	5.5	11.6	2.0	0.0	99.0	0.4758	0.1019	19.5	0.3944	100.0	0.0	0.0	0.995408632	0.943067034	0.996326905	0.999081726	0.270890725	0.238751148	0.0	0.0	0.0	0.0	0.0	0.0	0.0	0.0	14333.40039	11.02516499	0.1134	2.8	0.055038	0.006784
972	-95.6633592328464, 30.0116362441706	CST	48201554501	0.0	10.89228767	0.162002647	8.6	5.4	5.5	6.7	2.0	0.0	98.0	0.2454	0.0434	18.2	0.2918	100.0	0.666666667	0.0	0.956841139	0.965105601	0.977961433	0.982552801	0.0	0.0	0.0	0.0	0.0	0.0	0.0	0.0	0.0	0.0	14833.90039	10.7334266	0.0777	2.8	0.011484	0.00344
973	-95.6332738857671, 29.9910079976695	CST	48201554502	0.0	11.00730411	0.057091413	8.6	5.4	5.5	3.5	1.0	0.0	98.0	0.3573	0.0	19.0	0.1106	100.0	0.666666667	0.0	0.858585859	0.0	0.845730028	0.849403122	0.136822773	0.0	0.0	0.0	0.0	0.0	0.0	0.0	0.0	0.0	12288.90039	10.68833041	0.0138	2.8	0.05223	0.00151
974	-95.618790933283, 30.0022610208653	CST	48201554600	1.09E-5	11.01535707	0.047340275	8.6	5.4	5.5	7.8	2.0	0.12	97.0	0.073	0.0221	19.4	0.0852	89.0	0.666666667	0.0	0.712580349	0.776859504	0.0	0.622589532	0.0	0.0	0.0	0.0	0.0	0.0	0.0	0.0	0.027453919	0.255797585	10480.09961	10.82797783	0.0973	2.8	3.47E-4	5.26E-4
975	-95.5978573375169, 30.0033348276017	CST	48201554700	1.15E-5	11.0593379	0.046838057	8.6	5.4	5.5	6.5	1.0	0.13	96.0	0.1558	0.1315	18.6	0.1728	92.0	0.853076217	0.0	0.874196511	0.0	0.804407713	0.896235078	0.270890725	0.238751148	0.0	0.0	0.0	0.0	0.0	0.0	0.031175975	0.272670545	21579.59961	10.71392389	0.1191	2.8	3.67E-4	5.18E-4
976	-95.5953096141313, 30.0422890397578	CST	48201554801	0.0	10.97373516	0.140302082	8.6	5.4	5.5	22.8	2.0	0.0	97.0	0.288	0.649	20.2	0.5631	100.0	0.957759412	0.0	0.0	0.0	0.0	0.0	0.136822773	0.449035813	0.894398531	0.0	0.0	0.0	0.0	0.0	0.0	0.0	91180.60156	10.49271121	0.4493	2.8	0.011182	0.006006
977	-95.5703692032198, 30.0707422436751	CST	48201554802	0.0	10.93004293	0.063267399	8.6	5.4	5.5	10.2	2.0	0.0	96.0	0.3152	0.2907	22.1	0.2719	100.0	0.853076217	0.0	0.0	0.0	0.0	0.0	0.607897153	0.238751148	0.894398531	0.0	0.0	0.0	0.0	0.0	0.0	0.0	88907.60156	10.23784104	0.2156	2.8	0.025384	0.007291
978	-95.5414075485413, 30.0845083840591	CST	48201554901	0.0	10.93488493	0.107717584	8.6	5.4	5.5	20.6	2.0	0.0	99.0	0.2721	0.2408	22.2	0.5777	100.0	0.0	0.0	0.0	0.0	0.0	0.0	0.0	0.238751148	0.0	0.0	0.0	0.0	0.0	0.0	0.0	0.0	32826.80078	10.14391368	0.2524	2.8	0.004234	5.68E-4
979	-95.520028118579, 30.0977792784403	CST	48201554902	0.0	10.91305662	0.089359801	8.6	5.4	5.5	8.9	2.0	0.0	97.0	0.2449	0.0983	19.9	0.2113	100.0	0.0	0.0	0.676767677	0.776859504	0.662993572	0.701561065	0.38292011	0.238751148	0.0	0.0	0.0	0.0	0.0	0.0	0.0	0.0	30575.5	10.01665471	0.0439	2.8	0.00628	0.001198
980	-95.5199466409688, 30.0610183392285	CST	48201554903	0.0	11.00236256	0.064439163	8.6	5.4	5.5	6.1	2.0	0.0	97.0	0.1943	0.0209	22.1	0.3073	100.0	0.0	0.0	0.0	0.0	0.0	0.0	0.38292011	0.238751148	0.0	0.0	0.0	0.0	0.0	0.0	0.0	0.0	67940.89844	10.37860897	0.0683	2.8	0.012564	0.001344
981	-95.4795252726775, 30.0646681549598	CST	48201555000	1.14E-5	11.01903653	0.086545774	8.6	5.4	5.5	9.3	2.0	0.14	97.0	0.2859	0.0566	21.5	0.2752	94.0	0.0	0.0	0.0	0.0	0.0	0.0	0.270890725	0.238751148	0.0	0.0	0.0	0.0	0.0	0.0	0.029772689	0.265455742	49261.39844	10.41696058	0.3278	2.8	0.011568	0.001527
982	-95.4667819339504, 30.0771107826637	CST	48201555100	1.17E-5	10.9814895	0.10137327	8.6	5.4	5.5	13.3	2.0	0.12	97.0	0.3468	0.1213	20.6	0.5425	88.0	0.931129477	0.0	0.0	0.0	0.0	0.0	0.510560147	0.449035813	0.894398531	0.0	0.0	0.0	0.0	0.0	0.029497979	0.278883324	57420.19922	10.29495632	0.2031	2.8	0.011893	0.001684
983	-95.4719588455119, 30.0956916848042	CST	48201555200	1.12E-5	10.93838082	0.095475745	8.6	5.4	5.5	12.3	2.0	0.13	97.0	0.5681	0.2493	23.7	0.6184	100.0	0.957759412	0.0	0.620752984	0.936639118	0.723599633	0.684113866	0.0	0.75573921	0.894398531	0.0	0.0	0.0	0.0	0.0	0.027855062	0.246079642	43972.5	10.1991117	0.3215	2.8	0.319415	0.002856
984	-95.5148575895936, 30.1214136113212	CST	48201555301	0.0	10.85711872	0.186986314	8.6	5.4	5.5	3.7	2.0	0.0	97.0	0.2282	0.3732	22.0	0.1361	100.0	0.0	0.0	0.807162534	0.992653811	0.97979798	0.896235078	0.0	0.0	0.0	0.0	0.0	0.0	0.0	0.0	0.0	0.0	7890.830078	10.03268266	0.0318	2.8	0.069517	0.009014
985	-95.5319464561144, 30.1398029224271	CST	48201555302	0.0	10.79376256	0.0416712	8.6	5.4	5.5	7.9	2.0	0.0	100.0	0.2158	0.1694	19.2	0.3199	100.0	0.0	0.0	0.858585859	0.96969697	0.960514233	0.887970615	0.0	0.0	0.0	0.0	0.0	0.0	0.0	0.0	0.0	0.0	38474.10156	9.983547525	0.0861	2.8	0.059091	0.009197
986	-95.570593005924, 30.1340488744753	CST	48201555303	0.0	10.77485388	0.122455479	8.6	5.4	5.5	8.2	0.0	0.0	99.0	0.2807	0.3049	20.9	0.2723	100.0	0.666666667	0.0	0.748393021	0.707070707	0.723599633	0.66758494	0.0	0.0	0.0	0.0	0.0	0.0	0.0	0.0	0.0	0.0	13200.2998	9.849741775	0.146	2.8	0.104733	0.00699
987	-95.6061991944572, 30.1064573742459	CST	48201555401	0.0	10.79109497	0.085417949	8.6	5.4	5.5	22.2	2.0	0.0	99.0	0.6685	0.7359	26.4	0.4627	100.0	0.853076217	0.0	0.0	0.0	0.0	0.578512397	0.136822773	0.0	0.0	0.0	0.0	0.0	0.0	0.0	0.0	0.0	5610.600098	9.950088139	0.2547	2.8	0.066912	0.001224
988	-95.6227510756882, 30.0940557290584	CST	48201555402	0.0	10.78462374	0.0648806	8.6	5.4	5.5	13.3	2.0	0.0	99.0	0.8758	0.8628	24.5	0.3551	100.0	0.931129477	0.0	0.0	0.707070707	0.0	0.645546373	0.877869605	0.238751148	0.0	0.0	0.0	0.0	0.0	0.0	0.0	0.0	12871.09961	10.11422518	0.5369	2.8	0.070139	8.74E-4
989	-95.6652088898386, 30.0782054031818	CST	48201555501	0.0	10.73114521	0.088946007	8.6	5.4	5.5	19.2	0.0	0.0	99.0	0.5212	0.8342	24.4	0.5413	100.0	0.957759412	0.0	0.553719008	0.707070707	0.723599633	0.578512397	0.754820937	0.449035813	0.0	0.0	0.0	0.0	0.0	0.0	0.0	0.0	7543.390137	10.17160305	0.5289	2.8	0.082208	0.003591
990	-95.6415543891513, 30.0336316254163	CST	48201555502	0.0	10.89167032	0.05128724	8.6	5.4	5.5	6.1	2.0	0.0	97.0	0.2148	0.4464	20.6	0.3739	100.0	0.976124885	0.0	0.850321396	0.776859504	0.723599633	0.767676768	0.136822773	0.449035813	0.0	0.0	0.0	0.0	0.0	0.0	0.0	0.0	52524.69922	10.61060704	0.2158	2.8	0.018253	0.00472
991	-95.7322979349833, 30.0587633411296	CST	48201555600	9.27E-6	10.60678904	0.077233296	8.6	5.4	5.5	18.0	0.0	0.13	99.0	0.2274	0.4038	20.9	0.474	100.0	0.853076217	0.0	0.712580349	0.0	0.723599633	0.732782369	0.136822773	0.238751148	0.0	0.0	0.0	0.0	0.0	0.0	0.01829425	0.202525312	6238.569824	10.30527786	0.3424	2.8	0.095474	0.005711
992	-95.7404398436248, 30.0107926290226	CST	48201555701	0.0	10.68730411	0.068646273	8.6	5.4	5.5	4.0	2.0	0.0	99.0	0.3123	0.1215	20.5	0.2731	100.0	0.0	0.0	0.953168044	0.875114784	0.994490358	0.995408632	0.0	0.449035813	0.0	0.0	0.0	0.0	0.0	0.0	0.0	0.0	7590.879883	11.03515434	0.0522	2.8	0.06143	0.007134
993	-95.7608300746984, 30.0089887880277	CST	48201555702	0.0	10.62932237	0.040389983	8.6	5.4	5.5	4.4	2.0	0.0	99.0	0.0987	0.0902	19.2	0.2134	100.0	0.666666667	0.0	0.8640955	0.707070707	0.895316804	0.842056933	0.0	0.639118457	0.0	0.0	0.0	0.0	0.0	0.0	0.0	0.0	6868.509766	11.1863225	0.0746	2.8	0.049086	5.5E-4
994	-95.8584943528993, 30.0738347078939	CST	48201556000	0.0	10.24344292	0.096082962	8.6	5.4	5.5	15.8	0.0	0.13	100.0	0.4415	0.663	20.8	0.6219	100.0	0.976124885	0.0	0.0	0.0	0.0	0.0	0.270890725	0.840220386	0.0	0.0	0.0	0.0	0.0	0.0	0.0	0.0	3098.23999	10.53873774	0.4009	2.8	0.023842	0.001534
995	-94.0177680836689, 29.951066044989	CST	48201980000	0.0	11.14065844	1.056513953	8.6	5.4	5.5	44.4	2.0	0.0	100.0	0.0584	0.0758	22.0	0.0	100.0	0.931129477	0.95959596	0.0	0.0	0.0	0.0	0.978879706	0.238751148	0.0	0.0	0.0	0.0	0.0	0.0	0.0	0.0	13676.5	10.42992144	NaN	2.8	0.053081	0.006675
996	-95.3400969724995, 29.9890323438384	CST	48201980100	0.0	11.06947214	0.392675	10.9	2.7	4.5	27.7	2.0	0.29	98.0	0.4775	0.748	22.0	0.4843	100.0	0.931129477	0.0	0.662075298	0.892561983	0.723599633	0.701561065	0.993572084	0.238751148	0.0	0.0	0.0	0.0	0.0	0.0	0.0	0.0	23898.80078	10.24808923	0.6547	2.1	0.01889	0.008039
997	-94.3774387384808, 29.9477126167164	CST	48245011500	0.0	9.043575343	0.0	8.6	5.4	5.5	10.5	0.0	0.0	99.0	0.3719	0.441	14.0	0.0894	67.0	0.0	0.0	0.0	0.0	0.0	0.0	0.0	0.449035813	0.0	0.0	0.0	0.0	0.0	0.0	0.0	0.0	8664.950195	8.636919484	0.2265	2.8	0.110349	0.0
998	-94.1415373834999, 29.7430880100463	CST	48245011600	0.0	8.823715069	0.0	8.6	5.4	5.5	13.7	0.0	0.0	99.0	0.4558	0.6241	21.4	0.2727	100.0	0.0	0.0	0.0	0.0	0.0	0.0	0.0	0.0	0.0	0.0	0.0	0.0	0.0	0.0	0.0	0.0	22659.30078	8.103061841	0.3585	2.8	0.052758	0.630318
999	-95.1200822242006, 30.3346143643515	CST	48291700100	6.95E-6	9.789208219	0.0	8.6	5.4	5.5	30.7	0.0	0.18	99.0	0.6869	0.5751	26.1	0.4669	86.0	0.0	0.0	0.764921947	0.851239669	0.895316804	0.767676768	0.950413223	0.903581267	0.0	0.0	0.0	0.0	0.0	0.0	0.010223888	0.18831558	2187.830078	9.365994962	0.8254	2.8	0.113299	8.14E-4
1000	-95.0617628560618, 30.3583782932668	CST	48291700200	6.91E-6	9.6428	0.0	8.6	5.4	5.5	20.5	2.0	0.32	99.0	0.7944	0.9829	27.3	0.3263	90.0	0.0	0.0	0.0	0.0	0.0	0.0	0.687786961	0.903581267	0.0	0.0	0.0	0.0	0.0	0.0	0.008197658	0.17663891	1334.900024	9.432889046	0.7779	2.8	0.277098	0.012966
1001	-95.0664871745505, 30.226283779331	CST	48291700300	6.4E-6	9.849718722	0.163807	8.6	5.4	5.5	26.4	0.0	0.21	99.0	0.9427	0.9325	22.7	0.5119	87.0	0.0	0.0	0.794306703	0.951331497	0.926538108	0.866850321	0.38292011	0.840220386	0.0	0.0	0.0	0.0	0.0	0.0	0.010426284	0.163625854	7920.399902	9.196611268	0.8226	2.8	0.072814	0.011069
1002	-94.9267629680743, 30.2518159555927	CST	48291700400	6.03E-6	9.476435616	0.0	8.6	5.4	5.5	12.7	1.0	0.23	99.0	0.9621	0.331	23.5	0.0168	100.0	0.0	0.0	0.791551882	0.986225895	0.922865014	0.831955923	0.510560147	0.238751148	0.0	0.0	0.0	0.0	0.0	0.0	0.007989257	0.16170899	4086.399902	9.087074796	0.7002	2.8	0.386245	0.022812
1003	-94.897409562501, 30.3748203928234	CST	48291700500	5.83E-6	9.325201827	0.0	8.6	5.4	5.5	21.8	1.0	0.2	99.0	0.8071	0.1597	27.7	0.023	100.0	0.0	0.0	0.8640955	0.994490358	0.966942149	0.906336088	0.136822773	0.238751148	0.0	0.0	0.0	0.0	0.0	0.0	0.007336778	0.161233324	724.7360229	8.942998769	0.5866	2.8	0.26528	0.002928
1004	-94.7530770330788, 30.3709388085129	CST	48291700600	6.23E-6	9.113990868	0.0	8.6	5.4	5.5	24.5	1.0	0.23	100.0	0.8145	0.2882	25.6	0.1592	100.0	0.0	0.0	0.676767677	0.943067034	0.895316804	0.732782369	0.687786961	0.449035813	0.0	0.0	0.0	0.0	0.0	0.0	0.007281004	0.174205584	112.3740005	8.755589268	0.7456	2.8	0.180607	8.14E-4
1005	-94.7701160297562, 30.1913968919728	CST	48291700700	5.91E-6	9.22377169	0.0	8.6	5.4	5.5	16.6	1.0	0.16	100.0	0.6624	0.4354	17.1	0.0052	100.0	0.0	0.0	0.662075298	0.776859504	0.804407713	0.732782369	0.270890725	0.449035813	0.0	0.0	0.0	0.0	0.0	0.0	0.007600321	0.155861744	425.8450012	8.696573068	0.3537	2.8	0.533245	0.017321
1006	-94.8852269996646, 30.1188160235117	CST	48291700800	6.5E-6	9.541027397	0.0	8.6	5.4	5.5	16.0	0.0	0.18	99.0	0.5689	0.8135	24.5	0.1347	85.0	0.0	0.0	0.753902663	0.851239669	0.907254362	0.78328742	0.86134068	0.840220386	0.0	0.0	0.0	0.0	0.0	0.0	0.009290128	0.159407517	18045.90039	8.972210557	0.4057	2.8	0.189573	0.036614
1007	-94.9830850638898, 30.1006490288609	CST	48291700900	6.75E-6	9.837931507	0.479661	8.6	5.4	5.5	18.5	0.0	0.19	100.0	0.1146	0.6811	20.6	0.2778	83.0	0.0	0.0	0.0	0.0	0.0	0.0	0.270890725	0.840220386	0.0	0.0	0.0	0.0	0.0	0.0	0.01054772	0.163389864	20005.19922	9.476747404	0.7767	2.8	0.06588	0.026211
1008	-94.9560532943843, 29.9749190713579	CST	48291701000	6.75E-6	9.947841096	0.356753471	8.6	5.4	5.5	23.3	0.0	0.13	100.0	0.2811	0.4794	27.6	0.6479	87.0	0.0	0.0	0.862258953	0.0	0.804407713	0.828282828	0.510560147	0.840220386	0.0	0.0	0.0	0.872359963	0.0	0.966023875	0.014710598	0.15894394	100855.0	9.396811976	0.6896	2.8	0.1103	0.011375
1009	-94.8439667322978, 29.9609746815856	CST	48291701100	6.71E-6	9.540714155	0.0	8.6	5.4	5.5	20.2	0.0	0.21	99.0	0.4491	0.498	24.3	0.0773	91.0	0.0	0.0	0.594123049	0.707070707	0.788797062	0.701561065	0.607897153	0.94214876	0.0	0.0	0.0	0.0	0.0	0.0	0.012074298	0.152249738	42244.10156	8.660833238	0.6125	2.8	0.029403	2.86E-4
1010	-94.7697316254432, 30.0042477884778	CST	48291701200	6.48E-6	9.324870319	0.0	8.6	5.4	5.5	15.7	0.0	0.2	99.0	0.8084	0.8066	22.0	0.1837	78.0	0.0	0.0	0.914600551	0.951331497	0.956841139	0.936639118	0.957759412	0.75573921	0.0	0.0	0.0	0.964187328	0.0	0.0	0.008317429	0.1478106	8853.160156	8.590484972	0.6052	2.8	0.293982	0.013173
1011	-94.6060982015169, 30.1124343466948	CST	48291701300	6.2E-6	9.058181735	0.0	8.6	5.4	5.5	18.5	1.0	0.17	100.0	0.9151	0.6563	23.4	0.026	50.0	0.0	0.0	0.0	0.0	0.0	0.0	0.687786961	0.639118457	0.0	0.0	0.0	0.872359963	0.0	0.0	0.00837184	0.155280262	551.4290161	8.355228908	0.4834	2.8	0.027887	0.001207
1012	-94.6093373471121, 29.9782626137414	CST	48291701400	6.45E-6	9.058610046	0.0	8.6	5.4	5.5	26.6	1.0	0.18	99.0	0.4305	0.7187	20.2	0.6123	69.0	0.0	0.0	0.662075298	0.816345271	0.821854913	0.684113866	0.957759412	0.449035813	0.0	0.0	0.0	0.98989899	0.0	0.995408632	0.008287954	0.14666497	5973.870117	8.600467741	0.5536	2.8	0.248031	0.044629
1013	-95.905282511955, 29.0997382500084	CST	48321730201	0.0	9.409741553	0.0	8.6	5.4	5.5	27.2	0.0	0.0	100.0	0.918	0.8776	22.6	0.4858	100.0	0.0	0.0	0.0	0.0	0.0	0.0	0.0	0.449035813	0.0	0.0	0.0	0.0	0.0	0.0	0.0	0.0	893.46698	9.080859698	0.6647	2.8	0.0	0.0
1014	-95.8201946984715, 29.0016443676047	CST	48321730202	0.0	9.334643835	0.0	8.6	5.4	5.5	19.0	0.0	0.0	100.0	0.5767	0.4552	24.5	0.3548	100.0	0.0	0.0	0.0	0.0	0.0	0.0	0.0	0.449035813	0.0	0.0	0.0	0.0	0.0	0.0	0.0	0.0	851.710022	8.965245429	0.7101	2.8	0.0	0.0
1015	-95.867144710755, 28.7506284422757	CST	48321730501	0.0	8.912889498	0.0	8.6	5.4	5.5	16.2	1.0	0.0	100.0	0.7766	0.2195	23.1	0.0995	100.0	0.0	0.0	0.0	0.0	0.0	0.0	0.0	0.0	0.0	0.0	0.0	0.0	0.0	0.0	0.0	0.0	1183.540039	8.382773009	0.3639	2.8	0.0	0.0
1016	-95.7576313064805, 30.1206315462914	CST	48339690100	8.8E-6	10.41795982	0.083348863	8.6	5.4	5.5	19.5	2.0	0.16	100.0	0.378	0.3928	23.3	0.212	80.0	0.0	0.0	0.0	0.0	0.0	0.0	0.270890725	0.0	0.0	0.0	0.0	0.0	0.0	0.0	0.020334043	0.192944553	14904.09961	9.756578354	0.526	2.8	0.024705	0.001456
1017	-95.7634041752586, 30.1798482653019	CST	48339690201	0.0	10.27223836	0.0	8.6	5.4	5.5	8.7	0.0	0.0	100.0	0.3961	0.3648	22.0	0.098	100.0	0.0	0.0	0.0	0.0	0.0	0.0	0.805325987	0.238751148	0.0	0.0	0.0	0.0	0.0	0.0	0.0	0.0	15917.59961	9.383087499	0.2523	2.8	0.07657	0.009792
1018	-95.6880778400108, 30.1430271311044	CST	48339690202	0.0	10.53902192	0.0590829	8.6	5.4	5.5	18.2	2.0	0.0	100.0	0.2163	0.8085	24.5	0.4166	100.0	0.0	0.0	0.645546373	0.0	0.662993572	0.701561065	0.805325987	0.449035813	0.0	0.0	0.0	0.0	0.0	0.0	0.0	0.0	10791.7002	9.662056068	0.4284	2.8	0.231455	0.029891
1019	-95.7302092878036, 30.2143227509135	CST	48339690300	8.18E-6	10.2857105	0.0	8.6	5.4	5.5	27.9	0.0	0.19	100.0	0.8661	0.3021	23.5	0.5677	92.0	0.0	0.0	0.553719008	0.0	0.0	0.0	0.270890725	0.238751148	0.0	0.0	0.0	0.0	0.0	0.0	0.016439441	0.184302821	7727.5	9.301519155	0.7029	2.8	0.047096	0.007853
1020	-95.6438703836864, 30.2401629265327	CST	48339690401	0.0	10.40050868	0.0	8.6	5.4	5.5	11.2	2.0	0.0	100.0	0.2117	0.1629	21.9	0.2264	100.0	0.0	0.0	0.0	0.0	0.0	0.0	0.136822773	0.0	0.0	0.0	0.0	0.0	0.0	0.0	0.0	0.0	19234.80078	9.58366502	0.25	2.8	0.307246	0.002708
1021	-95.6339556331432, 30.1815876017628	CST	48339690402	0.0	10.55824749	0.08625316	8.6	5.4	5.5	13.2	2.0	0.0	100.0	0.5488	0.5604	22.1	0.3618	100.0	0.0	0.0	0.787878788	0.875114784	0.845730028	0.791551882	0.38292011	0.449035813	0.0	0.0	0.0	0.0	0.0	0.0	0.0	0.0	42578.39844	9.496395506	0.4143	2.8	0.136287	0.017229
1022	-95.5221355135545, 30.2462234890811	CST	48339690500	9.12E-6	10.54461461	0.0	8.6	5.4	5.5	7.4	0.0	0.11	95.0	0.2748	0.4721	19.9	0.0576	85.0	0.0	0.0	0.553719008	0.707070707	0.0	0.578512397	0.270890725	0.238751148	0.0	0.0	0.0	0.0	0.0	0.0	0.02026509	0.21260868	34127.60156	9.843122921	0.0627	2.8	0.308053	0.00709
1023	-95.5211470305116, 30.2162796733202	CST	48339690601	0.0	10.62146118	0.0	8.6	5.4	5.5	2.6	2.0	0.0	95.0	0.2236	0.4669	19.1	0.0461	100.0	0.0	0.0	0.0	0.0	0.0	0.0	0.136822773	0.0	0.0	0.0	0.0	0.964187328	0.0	0.0	0.0	0.0	79478.5	9.902236927	0.0671	2.8	0.018191	0.007081
1024	-95.5703244672658, 30.177799758208	CST	48339690602	0.0	10.67518447	0.122598583	8.6	5.4	5.5	5.3	2.0	0.0	100.0	0.1518	0.2815	19.0	0.275	100.0	0.0	0.0	0.594123049	0.707070707	0.662993572	0.578512397	0.136822773	0.0	0.0	0.0	0.0	0.872359963	0.0	0.0	0.0	0.0	70356.5	9.87094563	0.0501	2.8	0.081181	0.008693
1025	-95.4677016880672, 30.205514314006	CST	48339690700	1.12E-5	10.66513151	0.0	8.6	5.4	5.5	6.8	2.0	0.16	95.0	0.3518	0.4964	18.1	0.221	87.0	0.0	0.0	0.90174472	0.707070707	0.941230487	0.93204775	0.136822773	0.238751148	0.0	0.0	0.0	0.872359963	0.0	0.0	0.031175714	0.258011044	56800.39844	10.01418114	0.0505	2.8	0.047297	0.01179
1026	-95.4925703684235, 30.1970715615744	CST	48339690800	9.44E-6	10.67978265	0.0	8.6	5.4	5.5	2.2	2.0	0.11	95.0	0.0657	0.1739	17.2	0.0595	86.0	0.0	0.0	0.0	0.0	0.0	0.0	0.136822773	0.0	0.0	0.0	0.0	0.0	0.0	0.0	0.022860557	0.234904178	15787.7998	10.05148898	0.0161	2.8	0.014093	0.00655
1027	-95.5161027897695, 30.1964216292854	CST	48339690900	9.51E-6	10.6758621	0.0	8.6	5.4	5.5	4.5	2.0	0.1	95.0	0.0715	0.0094	17.4	0.0989	78.0	0.0	0.0	0.0	0.0	0.0	0.0	0.0	0.0	0.0	0.0	0.0	0.0	0.0	0.0	0.02230554	0.243189328	16275.7002	10.05836688	0.0077	2.8	0.042004	0.020377
1028	-95.5125559775365, 30.1859236038274	CST	48339691000	9.51E-6	10.6953105	0.0	8.6	5.4	5.5	2.0	2.0	0.13	95.0	0.137	0.0357	17.3	0.0337	83.0	0.0	0.0	0.0	0.0	0.0	0.0	0.136822773	0.0	0.0	0.0	0.0	0.872359963	0.0	0.0	0.022829241	0.241582219	12780.2998	10.09418746	0.1678	2.8	0.037663	0.010327
1029	-95.5152926249853, 30.1774698023777	CST	48339691100	9.99E-6	10.71381553	0.0	8.6	5.4	5.5	4.5	1.0	0.11	96.0	0.2819	0.0537	23.0	0.0545	83.0	0.0	0.0	0.0	0.0	0.0	0.0	0.0	0.0	0.0	0.0	0.0	0.0	0.0	0.0	0.024246487	0.247490505	11527.59961	9.918492004	0.0201	2.8	0.0	0.0
1030	-95.4889270361453, 30.1698092311394	CST	48339691200	1.13E-5	10.74769589	0.0	8.6	5.4	5.5	8.0	2.0	0.16	95.0	0.3767	0.5803	13.6	0.1525	92.0	0.0	0.0	0.807162534	0.0	0.0	0.77594123	0.510560147	0.0	0.0	0.0	0.0	0.0	0.0	0.0	0.029239668	0.250246823	29274.40039	10.11221387	0.1074	2.8	0.045399	0.002437
1031	-95.5209852341552, 30.1657181054597	CST	48339691301	0.0	10.74245845	0.035438708	8.6	5.4	5.5	3.3	1.0	0.0	100.0	0.1012	0.004	15.8	0.0922	100.0	0.0	0.0	0.0	0.0	0.0	0.0	0.0	0.0	0.0	0.0	0.0	0.0	0.0	0.0	0.0	0.0	17135.30078	10.16377358	0.0021	2.8	0.09742	0.001492
1032	-95.4963826296356, 30.1516308601011	CST	48339691302	0.0	10.78570228	0.188192	8.6	5.4	5.5	8.5	2.0	0.0	99.0	0.4633	0.7651	23.4	0.2985	100.0	0.0	0.0	0.0	0.0	0.0	0.0	0.136822773	0.0	0.0	0.0	0.0	0.0	0.0	0.0	0.0	0.0	21840.0	9.94512002	0.1725	2.8	0.063264	0.0037
1033	-95.4723886406972, 30.120761915076	CST	48339691400	1.09E-5	10.86801187	0.127723385	8.6	5.4	5.5	12.5	2.0	0.14	96.0	0.2087	0.2105	17.2	0.3814	91.0	0.0	0.0	0.0	0.0	0.0	0.578512397	0.687786961	0.639118457	0.0	0.0	0.0	0.0	0.0	0.0	0.029793055	0.243727494	52866.0	10.11794494	0.0829	2.8	0.773335	0.012349
1034	-95.4738863041928, 30.1401990932603	CST	48339691500	1.14E-5	10.82505388	0.0	8.6	5.4	5.5	20.0	1.0	0.2	97.0	0.3204	0.4644	18.4	0.2377	91.0	0.0	0.0	0.553719008	0.0	0.0	0.0	0.510560147	0.238751148	0.0	0.0	0.0	0.872359963	0.0	0.0	0.027812287	0.248207578	22826.5	9.986128672	0.1987	2.8	0.011331	0.002817
1035	-95.4593280544069, 30.1492315823962	CST	48339691601	0.0	10.79447123	0.0	8.6	5.4	5.5	9.9	1.0	0.0	98.0	0.4863	0.2857	22.1	0.2671	100.0	0.0	0.0	0.0	0.0	0.0	0.0	0.38292011	0.238751148	0.0	0.0	0.0	0.0	0.0	0.0	0.0	0.0	23446.19922	9.931990848	0.2074	2.8	0.0	0.0
1036	-95.4544905453969, 30.135347727639	CST	48339691602	0.0	10.82666941	0.0	8.6	5.4	5.5	21.2	1.0	0.0	97.0	0.129	0.3128	22.7	0.4956	100.0	0.0	0.0	0.0	0.0	0.0	0.0	0.270890725	0.238751148	0.0	0.0	0.0	0.872359963	0.0	0.0	0.0	0.0	37038.80078	9.903238427	0.4241	2.8	0.0	0.0
1037	-95.4643629675565, 30.165394935826	CST	48339691700	1.02E-5	10.75573973	0.0	8.6	5.4	5.5	5.9	1.0	0.16	95.0	0.0496	0.5308	17.4	0.1512	87.0	0.0	0.0	0.594123049	0.0	0.0	0.0	0.607897153	0.238751148	0.0	0.0	0.0	0.0	0.0	0.0	0.026194979	0.217448205	12881.40039	9.796778511	0.0119	2.8	0.011282	0.002853
1038	-95.4415901649573, 30.1515993644522	CST	48339691800	1.07E-5	10.78447854	0.0	8.6	5.4	5.5	18.2	2.0	0.15	93.0	0.48	0.7975	19.7	0.5478	84.0	0.0	0.0	0.0	0.707070707	0.723599633	0.0	0.607897153	0.238751148	0.0	0.0	0.0	0.0	0.0	0.0	0.026871246	0.247757277	61928.19922	9.98622048	0.3033	2.8	0.039893	0.008609
1039	-95.4241588356159, 30.1285492191595	CST	48339691900	1.05E-5	10.83289954	0.206782954	8.6	5.4	5.5	24.2	2.0	0.12	97.0	0.2257	0.4586	23.3	0.4809	88.0	0.0	0.0	0.553719008	0.707070707	0.662993572	0.701561065	0.510560147	0.639118457	0.0	0.0	0.0	0.0	0.0	0.0	0.028904677	0.229513637	62104.89844	10.0713041	0.2576	2.8	0.460433	0.005474
1040	-95.3940954065568, 30.1417981771417	CST	48339692001	0.0	10.75225388	0.206843	8.6	5.4	5.5	4.5	2.0	0.0	93.0	0.3342	0.2531	20.7	0.1598	100.0	0.666666667	0.0	0.825528007	0.0	0.723599633	0.78328742	0.136822773	0.449035813	0.0	0.0	0.0	0.0	0.0	0.0	0.0	0.0	430187.0	9.855197055	0.0982	2.8	0.518648	0.022343
1041	-95.3309532184058, 30.0836979774927	CST	48339692002	0.0	10.80662466	0.369239362	8.6	5.4	5.5	4.1	2.0	0.0	94.0	0.1552	0.0952	22.0	0.2155	100.0	0.666666667	0.0	0.855831038	0.0	0.662993572	0.797979798	0.0	0.639118457	0.0	0.0	0.0	0.0	0.0	0.0	0.0	0.0	144051.0	9.825012808	0.0096	2.8	0.692013	0.040957
1042	-95.425540344717, 30.2024469716562	CST	48339692100	9.1E-6	10.64834886	0.0	8.6	5.4	5.5	15.8	2.0	0.15	94.0	0.2951	0.3748	19.8	0.4455	83.0	0.0	0.0	0.620752984	0.892561983	0.767676768	0.684113866	0.877869605	0.238751148	0.0	0.0	0.0	0.0	0.0	0.0	0.021023901	0.20686338	170508.0	9.943841107	0.3936	2.8	0.362973	0.013493
1043	-95.3607628033002, 30.2213530512212	CST	48339692200	8.7E-6	10.49856621	0.0	8.6	5.4	5.5	26.4	2.0	0.15	96.0	0.6639	0.5477	20.2	0.3762	100.0	0.0	0.0	0.645546373	0.707070707	0.723599633	0.684113866	0.136822773	0.449035813	0.0	0.0	0.0	0.964187328	0.0	0.0	0.020590855	0.189328431	435890.0	9.411441375	0.6371	2.8	0.157419	0.009286
1044	-95.2884210552299, 30.1060056414416	CST	48339692300	1.09E-5	10.67421735	0.244382	8.8	4.2	5.1	14.8	2.0	0.15	96.0	0.1931	0.6903	22.8	0.355	96.0	0.0	0.0	0.620752984	0.776859504	0.662993572	0.622589532	0.607897153	0.639118457	0.0	0.0	0.0	0.0	0.0	0.0	0.034800792	0.225869434	279959.0	9.694090159	0.4383	2.3	0.192611	0.011979
1045	-95.2278589579247, 30.0774102250494	CST	48339692400	1.13E-5	10.62590229	0.132553791	8.6	7.6	7.4	12.5	2.0	0.19	97.0	0.7197	0.9167	23.4	0.3282	95.0	0.0	0.0	0.0	0.0	0.0	0.0	0.805325987	0.449035813	0.0	0.0	0.0	0.0	0.0	0.0	0.034498826	0.230050369	116289.0	9.890697054	0.3641	3.8	0.001062	2.06E-4
1046	-95.1898857223277, 30.1250382925668	CST	48339692500	1.02E-5	10.40919726	0.22797834	8.6	5.4	5.5	24.5	0.0	0.2	100.0	0.7975	0.82	25.7	0.4717	86.0	0.0	0.0	0.594123049	0.707070707	0.662993572	0.622589532	0.805325987	0.639118457	0.0	0.0	0.0	0.0	0.0	0.0	0.031515489	0.205736157	42778.39844	9.436881661	0.7612	2.8	0.102637	0.0111
1047	-95.2786298950818, 30.2046843270671	CST	48339692601	0.0	10.39400274	0.0	8.6	5.4	5.5	30.7	0.0	0.0	100.0	0.6957	0.8459	26.8	0.6426	100.0	0.0	0.0	0.553719008	0.0	0.0	0.0	0.0	0.0	0.0	0.0	0.0	0.0	0.0	0.0	0.0	0.0	16948.59961	9.029405914	0.8956	2.8	0.049489	0.005933
1048	-95.2692394544999, 30.1549863492773	CST	48339692602	0.0	10.50029863	0.0	8.6	5.4	5.5	20.6	0.0	0.0	100.0	0.7963	0.8831	24.5	0.5574	100.0	0.0	0.0	0.0	0.0	0.0	0.578512397	0.838383838	0.639118457	0.0	0.0	0.0	0.872359963	0.0	0.0	0.0	0.0	105247.0	9.334743996	0.7838	2.8	0.054547	0.001541
1049	-95.2357547212843, 30.219781988514	CST	48339692700	9.28E-6	10.26829863	0.0	8.6	5.4	5.5	23.5	0.0	0.16	100.0	0.662	0.5097	26.7	0.4824	92.0	0.0	0.0	0.694214876	0.839302112	0.804407713	0.78328742	0.687786961	0.449035813	0.0	0.0	0.0	0.0	0.0	0.0	0.024371739	0.198871234	21405.09961	9.203927042	0.648	2.8	0.052413	0.008049
1050	-95.1515352638106, 30.2120504333115	CST	48339692801	0.0	10.09086667	0.0	8.6	5.4	5.5	22.0	2.0	0.0	100.0	0.3022	0.6791	26.3	0.3639	100.0	0.0	0.0	0.0	0.0	0.0	0.645546373	0.607897153	0.449035813	0.0	0.0	0.0	0.0	0.0	0.0	0.0	0.0	14561.09961	9.153480123	0.5388	2.8	0.153076	0.004768
1051	-95.148649903185, 30.1669695300437	CST	48339692802	0.0	10.1924831	0.16381054	8.6	5.4	5.5	26.5	0.0	0.0	100.0	0.7377	0.7114	26.0	0.6745	100.0	0.0	0.0	0.553719008	0.776859504	0.723599633	0.0	0.687786961	0.238751148	0.0	0.0	0.0	0.0	0.0	0.0	0.0	0.0	12000.59961	9.282396422	0.9008	2.8	0.074501	0.008549
1052	-95.1859309452878, 30.2868292931464	CST	48339692900	8.65E-6	10.00337169	0.0	8.6	5.4	5.5	27.2	0.0	0.15	100.0	0.4965	0.5947	25.6	0.3186	100.0	0.0	0.0	0.676767677	0.707070707	0.767676768	0.645546373	0.38292011	0.75573921	0.0	0.0	0.0	0.0	0.0	0.0	0.018543792	0.193599317	3130.600098	9.014609337	0.5749	2.8	0.049164	0.003511
1053	-95.3071570857218, 30.2972958179846	CST	48339693000	8.59E-6	10.20434246	0.0	8.6	5.4	5.5	27.3	0.0	0.14	100.0	0.745	0.6394	24.8	0.5725	92.0	0.0	0.0	0.553719008	0.0	0.0	0.0	0.510560147	0.75573921	0.0	0.947658402	0.981634527	0.964187328	0.0	0.0	0.018341274	0.190586205	856071.0	9.579672403	0.7215	2.8	0.168027	0.00634
1054	-95.4416550510098, 30.3084655522976	CST	48339693101	0.0	10.39669407	0.0	8.6	5.4	5.5	35.5	2.0	0.0	99.0	0.7668	0.9774	23.7	0.8201	100.0	0.0	0.0	0.0	0.0	0.0	0.0	0.950413223	0.639118457	0.0	0.0	0.0	0.0	0.0	0.0	0.0	0.0	141999.0	9.984569711	0.7059	2.8	0.106372	3.73E-4
1055	-95.4169176472915, 30.2978139705476	CST	48339693102	0.0	10.38760456	0.0	8.6	5.4	5.5	33.8	2.0	0.0	99.0	0.6197	0.6292	20.6	0.7241	100.0	0.0	0.0	0.0	0.0	0.0	0.0	0.0	0.639118457	0.0	0.0	0.0	0.0	0.0	0.0	0.0	0.0	155087.0	9.767627588	0.6123	2.8	0.10607	5.04E-4
1056	-95.43279234651, 30.2642566313423	CST	48339693200	9.39E-6	10.49113059	0.0	8.6	5.4	5.5	14.9	2.0	0.12	95.0	0.3667	0.3088	20.5	0.2863	100.0	0.0	0.0	0.784205693	0.936639118	0.933884298	0.866850321	0.754820937	0.639118457	0.0	0.0	0.0	0.0	0.0	0.0	0.020261235	0.209359272	133923.0	9.903744787	0.217	2.8	0.110376	0.001909
1057	-95.4824853030879, 30.2830595601111	CST	48339693300	1.01E-5	10.47058904	0.0	8.6	5.4	5.5	14.2	2.0	0.18	95.0	0.241	0.8799	22.7	0.3303	93.0	0.0	0.0	0.0	0.816345271	0.662993572	0.0	0.754820937	0.94214876	0.0	0.0	0.0	0.0	0.0	0.0	0.023707414	0.232983578	67277.10156	10.02606433	0.385	2.8	0.108336	0.003287
1058	-95.4608197259964, 30.2995278085934	CST	48339693400	1.14E-5	10.42061918	0.0	8.6	5.4	5.5	43.9	1.0	0.27	99.0	0.8337	0.9718	25.6	0.8349	97.0	0.0	0.0	0.0	0.0	0.0	0.0	0.838383838	0.94214876	0.0	0.0	0.0	0.0	0.0	0.0	0.0261057	0.257842054	53628.80078	10.26872538	0.981	2.8	8.26E-4	1.16E-4
1059	-95.4651523931716, 30.3241152002246	CST	48339693500	1.13E-5	10.35863653	0.0	8.6	5.4	5.5	34.2	1.0	0.21	99.0	0.6264	0.8509	24.2	0.5029	88.0	0.0	0.0	0.0	0.0	0.0	0.0	0.967860422	0.966023875	0.0	0.0	0.0	0.0	0.0	0.966023875	0.025157843	0.242413228	106736.0	9.99760826	0.6227	2.8	0.003138	1.56E-4
1060	-95.4866494912852, 30.3190662813402	CST	48339693600	1.08E-5	10.37329771	0.0	8.6	5.4	5.5	23.0	1.0	0.21	99.0	0.7977	0.9781	24.5	0.4663	80.0	0.0	0.0	0.0	0.0	0.0	0.0	0.915518825	0.988980716	0.0	0.0	0.0	0.0	0.0	0.0	0.026574884	0.25239247	41489.39844	10.08265756	0.31	2.8	0.003762	2.78E-4
1061	-95.5205271215792, 30.3530500760719	CST	48339693700	9.2E-6	10.2817589	0.0	8.6	5.4	5.5	9.5	2.0	0.15	99.0	0.3112	0.573	19.6	0.1054	76.0	0.0	0.0	0.784205693	0.930211203	0.903581267	0.828282828	0.38292011	0.94214876	0.0	0.0	0.0	0.0	0.0	0.0	0.02047209	0.212204826	93931.70313	9.574911012	0.1253	2.8	0.159319	4.17E-4
1062	-95.4728477164377, 30.3628034755362	CST	48339693800	9.94E-6	10.2543452	0.0	8.6	5.4	5.5	24.0	2.0	0.19	100.0	0.6854	0.8778	24.8	0.614	76.0	0.0	0.0	0.0	0.0	0.0	0.0	0.38292011	0.75573921	0.0	0.0	0.0	0.0	0.0	0.0	0.022254531	0.223966838	88291.0	9.828872949	0.6892	2.8	0.001771	5.75E-4
1063	-95.4291381334059, 30.347732308026	CST	48339693900	9.64E-6	10.2638694	0.0	8.6	5.4	5.5	31.6	2.0	0.11	99.0	0.4068	0.9885	23.9	0.7447	91.0	0.0	0.0	0.0	0.0	0.0	0.0	0.950413223	0.840220386	0.0	0.0	0.0	0.872359963	0.0	0.966023875	0.02064026	0.208684098	523961.0	9.841824201	0.6271	2.8	0.111015	0.001653
1064	-95.3152841202161, 30.3646348124923	CST	48339694000	8.45E-6	10.04794338	0.0	8.6	5.4	5.5	29.9	1.0	0.17	100.0	0.5472	0.3978	25.9	0.3737	93.0	0.0	0.0	0.0	0.0	0.0	0.0	0.0	0.238751148	0.0	0.0	0.0	0.0	0.0	0.0	0.017546364	0.185521825	64586.89844	9.422374729	0.7435	2.8	0.17172	0.002658
1065	-95.4139911102639, 30.4563189974421	CST	48339694101	0.0	9.967667577	0.0	8.6	5.4	5.5	28.1	0.0	0.0	100.0	0.4102	0.7981	25.4	0.4579	100.0	0.0	0.0	0.0	0.0	0.0	0.0	0.754820937	0.449035813	0.0	0.0	0.0	0.0	0.0	0.0	0.0	0.0	80289.39844	9.464528077	0.5588	2.8	0.017111	1.7E-4
1066	-95.4285208524518, 30.4125379431696	CST	48339694102	0.0	10.0919032	0.0	8.6	5.4	5.5	22.3	0.0	0.0	100.0	0.6551	0.2332	23.3	0.47	100.0	0.0	0.0	0.0	0.0	0.0	0.0	0.0	0.0	0.0	0.0	0.0	0.0	0.0	0.0	0.0	0.0	51667.60156	9.558936858	0.5239	2.8	0.141922	9.23E-4
1067	-95.5408127910835, 30.4678785029405	CST	48339694201	0.0	9.997628313	0.0	8.6	5.4	5.5	15.6	0.0	0.0	100.0	0.3738	0.7411	25.2	0.3624	100.0	0.0	0.0	0.888888889	0.973370064	0.971533517	0.926538108	0.270890725	0.449035813	0.0	0.0	0.0	0.964187328	0.0	0.0	0.0	0.0	47470.30078	9.171488118	0.3023	2.8	0.038139	8.3E-5
1068	-95.5410627336603, 30.402059560603	CST	48339694202	0.0	10.15734977	0.0	8.6	5.4	5.5	9.3	0.0	0.0	100.0	0.2757	0.2957	20.4	0.1114	100.0	0.0	0.0	0.887052342	0.971533517	0.935720845	0.872359963	0.754820937	0.449035813	0.0	0.0	0.0	0.0	0.0	0.0	0.0	0.0	108276.0	8.943175079	0.0756	2.8	0.06748	2.35E-4
1069	-95.6337800416264, 30.4074183812634	CST	48339694301	0.0	10.07408949	0.0	8.6	5.4	5.5	6.0	2.0	0.0	100.0	0.3108	0.1238	18.0	0.0077	100.0	0.0	0.0	0.981634527	0.991735537	0.988062443	0.97979798	0.38292011	0.238751148	0.0	0.0	0.0	0.0	0.0	0.0	0.0	0.0	60725.80078	8.790447691	0.1251	2.8	0.066926	3.56E-4
1070	-95.6024349186673, 30.3708647740872	CST	48339694302	0.0	10.18455799	0.0	8.6	5.4	5.5	11.3	2.0	0.0	100.0	0.4261	0.0564	18.1	0.0733	100.0	0.0	0.0	0.876951331	0.892561983	0.903581267	0.854912764	0.607897153	0.449035813	0.0	0.0	0.0	0.0	0.0	0.0	0.0	0.0	34937.39844	9.106300195	0.2313	2.8	0.157868	1.61E-4
1071	-95.6075283139651, 30.3435976352242	CST	48339694400	8.63E-6	10.23622466	0.0	8.6	5.4	5.5	25.0	2.0	0.15	100.0	0.4334	0.6005	25.5	0.4732	87.0	0.0	0.0	0.645546373	0.916437098	0.877869605	0.721763085	0.607897153	0.639118457	0.0	0.0	0.0	0.0	0.0	0.0	0.018861649	0.198008839	39697.10156	9.483065564	0.4535	2.8	0.162651	6.65E-4
1072	-95.6185244717744, 30.2961077199685	CST	48339694500	8.32E-6	10.31371507	0.0	8.6	5.4	5.5	6.5	0.0	0.11	99.0	0.3447	0.4316	19.6	0.0729	62.0	0.0	0.0	0.0	0.0	0.662993572	0.0	0.270890725	0.449035813	0.0	0.0	0.0	0.0	0.0	0.0	0.018072748	0.188626717	28536.30078	9.500420579	0.0585	2.8	0.115179	0.003246
1073	-95.7546707907856, 30.3386315141847	CST	48339694600	7.73E-6	9.989258448	0.0	8.6	5.4	5.5	17.7	0.0	0.15	100.0	0.4376	0.905	22.9	0.2361	100.0	0.0	0.0	0.0	0.0	0.0	0.0	0.607897153	0.238751148	0.0	0.0	0.0	0.0	0.0	0.0	0.014628196	0.180591021	13296.59961	9.548532364	0.2774	2.8	0.089257	0.001115
1074	-95.721083279914, 30.5048513733966	CST	48339694700	7.83E-6	9.762808219	0.0	8.6	5.4	5.5	14.4	0.0	0.17	100.0	0.4836	0.2593	24.7	0.018	100.0	0.0	0.0	0.804407713	0.916437098	0.961432507	0.910927456	0.0	0.0	0.0	0.0	0.0	0.0	0.0	0.0	0.015155891	0.177731579	11498.0	8.968976982	0.3451	2.8	0.038579	2.34E-4
1075	-94.8802220942973, 30.5882184993049	CST	48373210101	0.0	9.255745205	0.0	8.6	5.4	5.5	14.9	0.0	0.0	100.0	0.7787	0.3458	27.2	0.0122	100.0	0.0	0.0	0.0	0.0	0.0	0.0	0.0	0.238751148	0.0	0.0	0.0	0.0	0.0	0.0	0.0	0.0	0.0293301	9.263652476	0.5396	2.8	0.109325	0.0
1076	-94.709033693121, 30.6016443094835	CST	48373210102	0.0	9.050988128	0.0	8.6	5.4	5.5	24.1	1.0	0.0	100.0	0.7653	0.9326	26.3	0.2283	100.0	0.0	0.0	0.0	0.0	0.0	0.0	0.0	0.238751148	0.0	0.0	0.0	0.0	0.0	0.0	0.0	0.0	4.2459002	8.785338625	0.6948	2.8	0.0	0.0
1077	-94.9674116866482, 30.5058708460016	CST	48407200101	0.0	9.393811872	0.0	8.6	5.4	5.5	23.4	0.0	0.0	100.0	0.8741	0.8254	28.0	0.2296	86.0	0.0	0.0	0.0	0.0	0.0	0.0	0.0	0.238751148	0.0	0.0	0.0	0.0	0.0	0.0	0.0	0.0	1199.52002	9.103958321	0.704	2.8	0.281226	0.0
1078	-95.2154234108496, 30.487228612864	CST	48407200102	0.0	9.680988128	0.0	8.6	5.4	5.5	21.0	1.0	0.0	99.0	0.7003	0.3631	25.1	0.2491	100.0	0.0	0.0	0.0	0.0	0.0	0.0	0.0	0.639118457	0.0	0.0	0.0	0.0	0.0	0.0	0.0	0.0	6998.540039	9.053576786	0.6645	2.8	0.139966	1.3E-5
1079	-95.4256658233735, 30.6198850910806	CST	48471790200	0.0	9.685154338	0.0	8.6	5.4	5.5	11.5	0.0	0.18	100.0	0.6382	0.7381	20.3	0.2683	100.0	0.0	0.0	0.0	0.0	0.0	0.0	0.0	0.449035813	0.0	0.0	0.0	0.0	0.0	0.0	0.0	0.0	8256.089844	9.284476315	0.3984	2.8	0.004523	1.0E-5
1080	-95.6336606738004, 30.6138792780669	CST	48471790300	0.0	9.696625571	0.0	8.6	5.4	5.5	6.8	1.0	0.14	100.0	0.2345	0.549	19.0	0.1177	91.0	0.0	0.0	0.0	0.0	0.0	0.0	0.0	0.449035813	0.0	0.0	0.0	0.0	0.0	0.0	0.0	0.0	12302.5	9.306800246	0.1068	2.8	0.042899	2.0E-6
1081	-95.8715487959924, 29.8127394269263	CST	48473680100	7.59E-6	10.52739178	0.155501254	8.6	5.4	5.5	9.5	0.0	0.1	100.0	0.4631	0.3617	19.2	0.4437	86.0	0.0	0.0	0.0	0.0	0.0	0.0	0.270890725	0.238751148	0.0	0.0	0.0	0.0	0.0	0.0	0.011994418	0.204644333	1462.829956	11.51392533	0.2624	2.8	0.002648	5.7E-4
1082	-95.9891795246298, 29.845247244623	CST	48473680200	6.2E-6	10.13327671	0.148283455	8.6	5.4	5.5	25.6	0.0	0.19	100.0	0.8118	0.8875	18.5	0.6793	87.0	0.0	0.0	0.0	0.0	0.0	0.0	0.941230487	0.449035813	0.0	0.0	0.0	0.0	0.0	0.0	0.008931167	0.162068079	18201.30078	11.01951469	0.7124	2.8	0.178056	0.002559
1083	-95.9768116600481, 30.0483322392755	CST	48473680300	5.82E-6	10.00723379	0.098094814	8.6	5.4	5.5	22.2	0.0	0.2	100.0	0.7273	0.882	17.6	0.5721	100.0	0.0	0.0	0.0	0.0	0.0	0.0	0.915518825	0.449035813	0.0	0.0	0.0	0.872359963	0.0	0.0	0.008459854	0.154200531	4042.060059	10.73156213	0.6115	2.8	0.050131	0.001048
1084	-95.982263185798, 30.0947958943058	CST	48473680400	7.11E-6	9.960803654	0.0	8.6	5.4	5.5	21.1	2.0	0.0	100.0	0.0017	0.0848	22.0	0.4569	100.0	0.0	0.0	0.0	0.0	0.0	0.0	0.270890725	0.238751148	0.0	0.0	0.0	0.0	0.0	0.0	0.008168775	0.166489516	759.3590088	10.44166754	0.6332	2.8	0.003919	3.07E-4
1085	-96.0721647234118, 30.0936095974503	CST	48473680500	5.94E-6	9.811634703	0.0	8.6	5.4	5.5	20.1	2.0	0.28	100.0	0.6837	0.9225	22.2	0.5974	87.0	0.0	0.0	0.0	0.0	0.0	0.0	0.967860422	0.840220386	0.0	0.0	0.0	0.872359963	0.0	0.966023875	0.007480702	0.154721526	3269.280029	10.14529536	0.8076	2.8	0.272024	3.56E-4
1086	-95.872667405169, 30.1757334503312	CST	48473680600	6.12E-6	10.04067397	0.086949659	8.6	5.4	5.5	19.8	0.0	0.14	100.0	0.4049	0.6068	22.0	0.3781	100.0	0.666666667	0.0	0.0	0.0	0.0	0.0	0.510560147	0.238751148	0.0	0.0	0.0	0.0	0.0	0.0	0.009253945	0.169669527	7084.870117	9.813195796	0.3689	2.8	0.015998	0.001551
1087	-96.2178083559689, 30.2208284961639	CST	48477170600	0.0	9.500554338	0.0	8.6	5.4	5.5	21.2	1.0	0.15	100.0	0.5606	0.3869	19.5	0.2222	100.0	0.0	0.0	0.0	0.0	0.0	0.0	0.0	0.238751148	0.0	0.0	0.0	0.0	0.0	0.0	0.0	0.0	899.7399902	10.02199036	0.3173	2.8	1.0	0.0
1088	-96.1805681648722, 29.4719854954639	CST	48481740100	0.0	9.526084931	0.0	8.6	5.4	5.5	24.4	0.0	0.0	100.0	0.6524	0.6471	18.6	0.3875	64.0	0.0	0.0	0.0	0.0	0.0	0.0	0.0	0.75573921	0.0	0.0	0.0	0.0	0.0	0.0	0.0	0.0	230.6029968	10.95496166	0.4778	2.8	1.0	0.0
1089	-96.0177242733894, 29.3705670781017	CST	48481740500	0.0	9.646642923	0.0	8.6	5.4	5.5	24.0	0.0	0.0	100.0	0.7986	0.9478	24.2	0.5557	89.0	0.0	0.0	0.0	0.0	0.0	0.0	0.0	0.449035813	0.0	0.0	0.0	0.0	0.0	0.0	0.0	0.0	130.9089966	10.36426645	0.8646	2.8	1.0	0.0
1090	-95.9830388945566, 29.2354835724533	CST	48481740600	0.0	9.493927854	0.0	8.6	5.4	5.5	15.5	1.0	0.0	100.0	0.6856	0.588	20.2	0.5429	100.0	0.0	0.0	0.0	0.0	0.0	0.0	0.0	0.0	0.0	0.0	0.0	0.0	0.0	0.0	0.0	0.0	290.1159973	10.06891332	0.492	2.8	0.863299	2.0E-6
